# Supplementary material for: 4-Chloro-N-[N-(6-methyl-2-pyrid­yl)car­bamo­thio­yl]benzamide
Source: Acta Crystallogr Sect E Struct Rep Online. 2008 Dec 10;65(Pt 1):o81–2. doi: 10.1107/S1600536808041123 (PMC2967990; doi:10.1107/S1600536808041123)
Supplement: Supplementary file 1 [file e-65-00o81-sup1.cif]

##############################################################################
###                                                                        ###
###        Electronic paper (Acta Crystallographica Section E)             ###
###                                                                        ###
##############################################################################
#                                                                            #
# This CIF contains the data in a paper accepted for publication in Acta     #
# Crystallographica Section E. It conforms to the requirements of Notes      #
# for Authors for Section E, and has been peer reviewed under the auspices   #
# of the IUCr Commission on Journals.                                        #
#                                                                            #
# Full details of the Crystallographic Information File format               #
# are given in the paper "The Crystallographic Information File (CIF):       #
# a New Standard Archive File for Crystallography" by S. R. Hall, F. H.      #
# Allen and I. D. Brown [Acta Cryst. (1991), A47, 655-685].                  #
#                                                                            #
# The current version of the core CIF dictionary is obtainable from          #
# ftp://ftp.iucr.org/pub/cif_core.dic. The current version number is 2.4.    #
#                                                                            #
# Software is freely available for graphical display of the structure(s) in  #
# this CIF.  For information consult the CIF home page http://www.iucr.org/  #
# cif/home.html                                                              #
#                                                                            #
# This file may be used for bona fide research purposes within the           #
# scientific community so long as proper attribution is given to the journal # 
# article from which it was obtained.                                        #
#                                                                            #
##############################################################################
                                             
data_global
_audit_creation_method     SHELXL-97
_journal_data_validation_number     ?
_journal_date_recd_electronic     2008-11-10
_journal_date_accepted     2008-12-05
_journal_name_full     'Acta Crystallographica, Section E'
_journal_year     2009
_journal_volume     65
_journal_issue      1
_journal_page_first     o81
_journal_page_last     o82
_journal_paper_category     QO
_journal_coeditor_code     HG2444
_publ_contact_author_name     'Hakan Arslan'
_publ_contact_author_address
;
Department of Natural Sciences,
Fayetteville State University,
Fayetteville, NC, 28301, USA
Department of Chemistry,
Faculty of Pharmacy,
Mersin University, 33169-Mersin,
Turkey
;
_publ_contact_author_email     hakan.arslan.acad@gmail.com
_publ_contact_author_fax     '+1-910-672-1159'
_publ_contact_author_phone     '+1-910-672-1532'
_publ_section_title
;
4-Chloro-<i>N</i>-[<i>N</i>-(6-methyl-2-pyridyl)carbamothioyl]benzamide
;
loop_
    _publ_author_name
    _publ_author_footnote
    _publ_author_address
    'Binzet, G\"un' .
;
Department of Chemistry,
Faculty of Arts and Science,
Mersin University,
33343 Mersin, Turkey
;
    'Emen, Fatih Mehmet' .
;
Department of Chemistry,
Faculty of Arts and Science,
Mersin University,
33343 Mersin, Turkey
;
    'Fl\"orke, Ulrich' .
;
Department of Chemistry,
University of Paderborn,
33098 Paderborn, Germany
;
    'Ye\,silkaynak, Tuncay' .
;
Department of Chemistry,
Faculty of Arts and Science,
Mersin University,
33343 Mersin, Turkey
;
    'K\"ulc\"u, Nevzat' .
;
Department of Chemistry,
Faculty of Arts and Science,
Mersin University,
33343 Mersin, Turkey
;
    'Arslan, Hakan' .
;
Department of Natural Sciences,
Fayetteville State University,
Fayetteville, NC, 28301, USA
and
Department of Chemistry,
Faculty of Pharmacy,
Mersin University, 33169 Mersin,
Turkey
;
data_I
_chemical_name_systematic
;
4-Chloro-<i>N</i>-[<i>N</i>-(6-methyl-2-pyridyl)carbamothioyl]benzamide
;
_chemical_name_common
;
;
_chemical_formula_moiety     'C14 H12 Cl N3 O S'
_chemical_formula_sum     'C14 H12 Cl N3 O S'
_chemical_formula_iupac     'C14 H12 Cl N3 O S'
_chemical_formula_weight     305.78
_chemical_melting_point     ?
_symmetry_cell_setting     triclinic
_symmetry_space_group_name_H-M     'P -1'
_symmetry_space_group_name_Hall     '-P 1'
loop_
    _symmetry_equiv_pos_as_xyz
    'x, y, z'
    '-x, -y, -z'
_cell_length_a     8.255(3)
_cell_length_b     9.030(3)
_cell_length_c     9.957(3)
_cell_angle_alpha     80.810(7)
_cell_angle_beta     66.552(7)
_cell_angle_gamma     87.269(7)
_cell_volume     672.1(4)
_cell_formula_units_Z     2
_cell_measurement_reflns_used     716
_cell_measurement_theta_min     2.28
_cell_measurement_theta_max     26.34
_cell_measurement_temperature     120(2)
_exptl_crystal_description     prism
_exptl_crystal_colour     yellow
_exptl_crystal_size_max     0.20
_exptl_crystal_size_mid     0.14
_exptl_crystal_size_min     0.10
_exptl_crystal_density_diffrn     1.511
_exptl_crystal_density_meas     ?
_exptl_crystal_density_method     'not measured'
_exptl_crystal_F_000     316
_exptl_absorpt_coefficient_mu     0.437
_exptl_absorpt_correction_type     multi-scan
_exptl_absorpt_process_details     '(SADABS; Bruker, 2002)'
_exptl_absorpt_correction_T_min     0.9176
_exptl_absorpt_correction_T_max     0.9576
_exptl_special_details
;
;
_diffrn_ambient_temperature     120(2)
_diffrn_radiation_type     MoK\a
_diffrn_radiation_wavelength     0.71073
_diffrn_radiation_source     'sealed tube'
_diffrn_radiation_monochromator     'graphite'
_diffrn_measurement_device_type     'Bruker SMART CCD area-detector'
_diffrn_measurement_method     '\f and \w'
_diffrn_reflns_number     3651
_diffrn_reflns_av_R_equivalents     0.0999
_diffrn_reflns_av_sigmaI/netI     0.1203
_diffrn_reflns_theta_min     2.26
_diffrn_reflns_theta_max     26.37
_diffrn_reflns_theta_full     26.37
_diffrn_measured_fraction_theta_max     0.950
_diffrn_measured_fraction_theta_full     0.950
_diffrn_reflns_limit_h_min     -10
_diffrn_reflns_limit_h_max     10
_diffrn_reflns_limit_k_min     -11
_diffrn_reflns_limit_k_max     5
_diffrn_reflns_limit_l_min     -12
_diffrn_reflns_limit_l_max     10
_diffrn_standards_number     720
_diffrn_standards_interval_count     ?
_diffrn_standards_interval_time     430
_diffrn_standards_decay_%     0
_refine_special_details
;
Refinement of <i>F</i>^2^ against ALL reflections. The weighted <i>R</i>-factor
<i>wR</i> and goodness of fit <i>S</i> are based on <i>F</i>^2^, conventional
<i>R</i>-factors <i>R</i> are based on <i>F</i>, with <i>F</i> set to zero for
negative <i>F</i>^2^. The threshold expression of <i>F</i>^2^ >
\s(<i>F</i>^2^) is used only for calculating <i>R</i>-factors(gt) <i>etc</i>.
and is not relevant to the choice of reflections for refinement.
<i>R</i>-factors based on <i>F</i>^2^ are statistically about twice as large
as those based on <i>F</i>, and <i>R</i>- factors based on ALL data will be
even larger.
;
_reflns_number_total     2609
_reflns_number_gt     1492
_reflns_threshold_expression     I>2\s(I)
_refine_ls_structure_factor_coef     Fsqd
_refine_ls_matrix_type     full
_refine_ls_R_factor_all     0.1217
_refine_ls_R_factor_gt     0.0773
_refine_ls_wR_factor_gt     0.1928
_refine_ls_wR_factor_ref     0.2662
_refine_ls_goodness_of_fit_ref     0.979
_refine_ls_restrained_S_all     0.979
_refine_ls_number_reflns     2609
_refine_ls_number_parameters     182
_refine_ls_number_restraints     0
_refine_ls_hydrogen_treatment     constr
_refine_ls_weighting_scheme     calc
_refine_ls_weighting_details
                 'calc w=1/[\s^2^(Fo^2^)+(0.1601P)^2^] where P=(Fo^2^+2Fc^2^)/3'
_atom_sites_solution_hydrogens     geom
_atom_sites_solution_primary     direct
_atom_sites_solution_secondary     difmap
_refine_ls_shift/su_max     0.000
_refine_ls_shift/su_mean     0.000
_refine_diff_density_max     0.814
_refine_diff_density_min     -0.503
_refine_ls_extinction_method     none
_refine_ls_extinction_coef     ?
loop_
    _atom_type_symbol
    _atom_type_description
    _atom_type_scat_dispersion_real
    _atom_type_scat_dispersion_imag
    _atom_type_scat_source
    'C' 'C' 0.0033 0.0016
                         'International Tables Vol C Tables 4.2.6.8 and 6.1.1.4'
    'H' 'H' 0.0000 0.0000
                         'International Tables Vol C Tables 4.2.6.8 and 6.1.1.4'
    'N' 'N' 0.0061 0.0033
                         'International Tables Vol C Tables 4.2.6.8 and 6.1.1.4'
    'O' 'O' 0.0106 0.0060
                         'International Tables Vol C Tables 4.2.6.8 and 6.1.1.4'
    'S' 'S' 0.1246 0.1234
                         'International Tables Vol C Tables 4.2.6.8 and 6.1.1.4'
    'Cl' 'Cl' 0.1484 0.1585
                         'International Tables Vol C Tables 4.2.6.8 and 6.1.1.4'
_computing_data_collection     'SMART (Bruker, 2002)'
_computing_cell_refinement     'SAINT (Bruker, 2002)'
_computing_data_reduction     'SAINT (Bruker, 2002)'
_computing_structure_solution     'SHELXTL (Sheldrick, 2008)'
_computing_structure_refinement     'SHELXTL (Sheldrick, 2008)'
_computing_molecular_graphics     'SHELXTL (Sheldrick, 2008)'
_computing_publication_material     'SHELXTL (Sheldrick, 2008)'
loop_
    _atom_site_type_symbol
    _atom_site_label
    _atom_site_fract_x
    _atom_site_fract_y
    _atom_site_fract_z
    _atom_site_U_iso_or_equiv
    _atom_site_adp_type
    _atom_site_calc_flag
    _atom_site_refinement_flags
    _atom_site_occupancy
    _atom_site_disorder_assembly
    _atom_site_disorder_group
    Cl Cl1 -0.0760(2) -0.08311(16) 0.24521(19) 0.0469(5) Uani d . 1 . .
    S S1 0.4068(2) 0.83271(15) 0.20068(15) 0.0316(5) Uani d . 1 . .
    O O1 0.2334(6) 0.5331(4) 0.3623(4) 0.0370(10) Uani d . 1 . .
    N N1 0.2869(6) 0.6040(5) 0.1158(5) 0.0296(11) Uani d . 1 . .
    H H1B 0.2730 0.5725 0.0418 0.036 Uiso calc R 1 . .
    N N2 0.4090(6) 0.8104(5) -0.0583(5) 0.0282(11) Uani d . 1 . .
    H H2B 0.4462 0.9040 -0.0760 0.034 Uiso calc R 1 . .
    N N3 0.3162(6) 0.6306(5) -0.1620(5) 0.0253(10) Uani d . 1 . .
    C C1 0.0432(8) 0.2777(6) 0.3757(6) 0.0347(14) Uani d . 1 . .
    H H1A 0.0183 0.3141 0.4662 0.042 Uiso calc R 1 . .
    C C2 -0.0314(8) 0.1427(6) 0.3760(7) 0.0394(15) Uani d . 1 . .
    H H2A -0.1122 0.0888 0.4661 0.047 Uiso calc R 1 . .
    C C3 0.0122(8) 0.0878(6) 0.2450(6) 0.0322(13) Uani d . 1 . .
    C C4 0.1259(8) 0.1664(6) 0.1110(6) 0.0365(15) Uani d . 1 . .
    H H4A 0.1537 0.1280 0.0211 0.044 Uiso calc R 1 . .
    C C5 0.1987(7) 0.3030(6) 0.1107(6) 0.0264(12) Uani d . 1 . .
    H H5A 0.2783 0.3572 0.0201 0.032 Uiso calc R 1 . .
    C C6 0.1558(7) 0.3597(5) 0.2407(6) 0.0258(12) Uani d . 1 . .
    C C7 0.2278(7) 0.5061(6) 0.2497(6) 0.0272(12) Uani d . 1 . .
    C C8 0.3644(6) 0.7438(5) 0.0850(6) 0.0208(11) Uani d . 1 . .
    C C9 0.4067(7) 0.7576(6) -0.1828(6) 0.0261(12) Uani d . 1 . .
    C C10 0.5010(7) 0.8375(6) -0.3213(6) 0.0291(13) Uani d . 1 . .
    H H10A 0.5701 0.9232 -0.3321 0.035 Uiso calc R 1 . .
    C C11 0.4925(8) 0.7902(6) -0.4435(6) 0.0316(13) Uani d . 1 . .
    H H11A 0.5503 0.8463 -0.5394 0.038 Uiso calc R 1 . .
    C C12 0.3987(7) 0.6598(6) -0.4245(6) 0.0287(13) Uani d . 1 . .
    H H12A 0.3913 0.6251 -0.5071 0.034 Uiso calc R 1 . .
    C C13 0.3156(7) 0.5806(6) -0.2823(6) 0.0229(12) Uani d . 1 . .
    C C14 0.2159(8) 0.4360(6) -0.2553(7) 0.0322(13) Uani d . 1 . .
    H H14A 0.2846 0.3515 -0.2327 0.048 Uiso calc R 1 . .
    H H14B 0.1965 0.4249 -0.3441 0.048 Uiso calc R 1 . .
    H H14C 0.1018 0.4375 -0.1715 0.048 Uiso calc R 1 . .
loop_
    _atom_site_aniso_label
    _atom_site_aniso_U_11
    _atom_site_aniso_U_22
    _atom_site_aniso_U_33
    _atom_site_aniso_U_12
    _atom_site_aniso_U_13
    _atom_site_aniso_U_23
    Cl1 0.0577(11) 0.0250(8) 0.0548(11) -0.0248(7) -0.0183(9) -0.0001(7)
    S1 0.0473(10) 0.0223(7) 0.0274(8) -0.0173(6) -0.0164(7) -0.0004(6)
    O1 0.053(3) 0.030(2) 0.029(2) -0.0182(19) -0.017(2) -0.0027(17)
    N1 0.043(3) 0.023(2) 0.022(2) -0.019(2) -0.009(2) -0.0055(19)
    N2 0.038(3) 0.020(2) 0.027(2) -0.0162(19) -0.013(2) -0.0017(18)
    N3 0.024(2) 0.022(2) 0.034(3) -0.0071(18) -0.015(2) -0.0014(19)
    C1 0.059(4) 0.022(3) 0.019(3) -0.015(3) -0.012(3) 0.004(2)
    C2 0.045(4) 0.027(3) 0.034(3) -0.022(3) -0.003(3) 0.003(3)
    C3 0.040(3) 0.022(3) 0.029(3) -0.019(2) -0.009(3) 0.005(2)
    C4 0.064(4) 0.021(3) 0.024(3) -0.014(3) -0.017(3) 0.001(2)
    C5 0.033(3) 0.020(3) 0.026(3) -0.013(2) -0.015(2) 0.007(2)
    C6 0.030(3) 0.017(3) 0.030(3) -0.008(2) -0.013(3) 0.004(2)
    C7 0.035(3) 0.020(3) 0.027(3) -0.009(2) -0.015(3) 0.002(2)
    C8 0.020(3) 0.017(2) 0.029(3) 0.000(2) -0.016(2) 0.004(2)
    C9 0.043(3) 0.017(3) 0.020(3) -0.009(2) -0.016(3) 0.004(2)
    C10 0.036(3) 0.020(3) 0.032(3) -0.013(2) -0.015(3) 0.003(2)
    C11 0.047(4) 0.020(3) 0.024(3) -0.013(2) -0.011(3) 0.001(2)
    C12 0.036(3) 0.025(3) 0.024(3) -0.014(2) -0.010(2) -0.004(2)
    C13 0.027(3) 0.021(3) 0.026(3) -0.004(2) -0.016(2) 0.001(2)
    C14 0.042(3) 0.024(3) 0.038(3) -0.011(2) -0.022(3) -0.006(2)
_geom_special_details
;
All e.s.d.'s (except the e.s.d. in the dihedral angle between two l.s. planes)
are estimated using the full covariance matrix. The cell e.s.d.'s are taken
into account individually in the estimation of e.s.d.'s in distances, angles
and torsion angles; correlations between e.s.d.'s in cell parameters are only
used when they are defined by crystal symmetry. An approximate (isotropic)
treatment of cell e.s.d.'s is used for estimating e.s.d.'s involving l.s.
planes.
;
loop_
    _geom_bond_atom_site_label_1
    _geom_bond_atom_site_label_2
    _geom_bond_site_symmetry_2
    _geom_bond_distance
    _geom_bond_publ_flag
    Cl1 C3 . 1.737(5) ?
    S1 C8 . 1.655(5) ?
    O1 C7 . 1.203(6) ?
    N1 C8 . 1.376(6) ?
    N1 C7 . 1.395(7) ?
    N1 H1B . 0.8800 ?
    N2 C8 . 1.364(6) ?
    N2 C9 . 1.405(6) ?
    N2 H2B . 0.8800 ?
    N3 C9 . 1.341(6) ?
    N3 C13 . 1.347(7) ?
    C1 C2 . 1.391(7) ?
    C1 C6 . 1.405(7) ?
    C1 H1A . 0.9500 ?
    C2 C3 . 1.375(8) ?
    C2 H2A . 0.9500 ?
    C3 C4 . 1.390(8) ?
    C4 C5 . 1.396(7) ?
    C4 H4A . 0.9500 ?
    C5 C6 . 1.376(7) ?
    C5 H5A . 0.9500 ?
    C6 C7 . 1.504(7) ?
    C9 C10 . 1.382(7) ?
    C10 C11 . 1.379(7) ?
    C10 H10A . 0.9500 ?
    C11 C12 . 1.386(7) ?
    C11 H11A . 0.9500 ?
    C12 C13 . 1.392(7) ?
    C12 H12A . 0.9500 ?
    C13 C14 . 1.506(7) ?
    C14 H14A . 0.9800 ?
    C14 H14B . 0.9800 ?
    C14 H14C . 0.9800 ?
loop_
    _geom_angle_atom_site_label_1
    _geom_angle_atom_site_label_2
    _geom_angle_atom_site_label_3
    _geom_angle_site_symmetry_1
    _geom_angle_site_symmetry_3
    _geom_angle
    _geom_angle_publ_flag
    C8 N1 C7 . . 128.0(4) ?
    C8 N1 H1B . . 116.0 ?
    C7 N1 H1B . . 116.0 ?
    C8 N2 C9 . . 132.1(4) ?
    C8 N2 H2B . . 113.9 ?
    C9 N2 H2B . . 113.9 ?
    C9 N3 C13 . . 118.0(5) ?
    C2 C1 C6 . . 119.5(5) ?
    C2 C1 H1A . . 120.2 ?
    C6 C1 H1A . . 120.2 ?
    C3 C2 C1 . . 119.7(5) ?
    C3 C2 H2A . . 120.2 ?
    C1 C2 H2A . . 120.2 ?
    C2 C3 C4 . . 121.4(5) ?
    C2 C3 Cl1 . . 119.9(4) ?
    C4 C3 Cl1 . . 118.7(4) ?
    C3 C4 C5 . . 118.8(5) ?
    C3 C4 H4A . . 120.6 ?
    C5 C4 H4A . . 120.6 ?
    C6 C5 C4 . . 120.5(5) ?
    C6 C5 H5A . . 119.8 ?
    C4 C5 H5A . . 119.8 ?
    C5 C6 C1 . . 120.1(5) ?
    C5 C6 C7 . . 123.7(5) ?
    C1 C6 C7 . . 116.2(5) ?
    O1 C7 N1 . . 124.4(5) ?
    O1 C7 C6 . . 122.3(5) ?
    N1 C7 C6 . . 113.2(4) ?
    N2 C8 N1 . . 113.5(4) ?
    N2 C8 S1 . . 119.5(4) ?
    N1 C8 S1 . . 127.1(4) ?
    N3 C9 C10 . . 123.1(5) ?
    N3 C9 N2 . . 118.5(5) ?
    C10 C9 N2 . . 118.3(5) ?
    C11 C10 C9 . . 118.6(5) ?
    C11 C10 H10A . . 120.7 ?
    C9 C10 H10A . . 120.7 ?
    C10 C11 C12 . . 119.2(5) ?
    C10 C11 H11A . . 120.4 ?
    C12 C11 H11A . . 120.4 ?
    C11 C12 C13 . . 118.8(5) ?
    C11 C12 H12A . . 120.6 ?
    C13 C12 H12A . . 120.6 ?
    N3 C13 C12 . . 122.1(5) ?
    N3 C13 C14 . . 116.7(5) ?
    C12 C13 C14 . . 121.2(5) ?
    C13 C14 H14A . . 109.5 ?
    C13 C14 H14B . . 109.5 ?
    H14A C14 H14B . . 109.5 ?
    C13 C14 H14C . . 109.5 ?
    H14A C14 H14C . . 109.5 ?
    H14B C14 H14C . . 109.5 ?
loop_
    _geom_torsion_atom_site_label_1
    _geom_torsion_atom_site_label_2
    _geom_torsion_atom_site_label_3
    _geom_torsion_atom_site_label_4
    _geom_torsion_site_symmetry_1
    _geom_torsion_site_symmetry_2
    _geom_torsion_site_symmetry_3
    _geom_torsion_site_symmetry_4
    _geom_torsion
    _geom_torsion_publ_flag
    C6 C1 C2 C3 . . . . 3.0(10) ?
    C1 C2 C3 C4 . . . . -1.9(10) ?
    C1 C2 C3 Cl1 . . . . 178.3(5) ?
    C2 C3 C4 C5 . . . . 0.9(10) ?
    Cl1 C3 C4 C5 . . . . -179.3(4) ?
    C3 C4 C5 C6 . . . . -1.2(9) ?
    C4 C5 C6 C1 . . . . 2.3(9) ?
    C4 C5 C6 C7 . . . . -179.8(5) ?
    C2 C1 C6 C5 . . . . -3.3(9) ?
    C2 C1 C6 C7 . . . . 178.7(5) ?
    C8 N1 C7 O1 . . . . 1.7(9) ?
    C8 N1 C7 C6 . . . . -177.9(5) ?
    C5 C6 C7 O1 . . . . -157.3(6) ?
    C1 C6 C7 O1 . . . . 20.7(8) ?
    C5 C6 C7 N1 . . . . 22.3(8) ?
    C1 C6 C7 N1 . . . . -159.7(5) ?
    C9 N2 C8 N1 . . . . -7.2(8) ?
    C9 N2 C8 S1 . . . . 172.4(5) ?
    C7 N1 C8 N2 . . . . 179.3(5) ?
    C7 N1 C8 S1 . . . . -0.3(8) ?
    C13 N3 C9 C10 . . . . -1.1(8) ?
    C13 N3 C9 N2 . . . . -179.7(4) ?
    C8 N2 C9 N3 . . . . 14.9(9) ?
    C8 N2 C9 C10 . . . . -163.8(5) ?
    N3 C9 C10 C11 . . . . 4.4(9) ?
    N2 C9 C10 C11 . . . . -177.0(5) ?
    C9 C10 C11 C12 . . . . -3.7(8) ?
    C10 C11 C12 C13 . . . . 0.1(9) ?
    C9 N3 C13 C12 . . . . -2.8(8) ?
    C9 N3 C13 C14 . . . . 178.7(5) ?
    C11 C12 C13 N3 . . . . 3.3(8) ?
    C11 C12 C13 C14 . . . . -178.3(5) ?
loop_
    _geom_hbond_atom_site_label_D
    _geom_hbond_atom_site_label_H
    _geom_hbond_atom_site_label_A
    _geom_hbond_site_symmetry_A
    _geom_hbond_distance_DH
    _geom_hbond_distance_HA
    _geom_hbond_distance_DA
    _geom_hbond_angle_DHA
    C12 H12A O1 1_554 0.95 2.42 3.303(7) 154
    N2 H2B S1 2_675 0.88 2.61 3.464(5) 165
    N1 H1B N3 . 0.88 1.90 2.651(7) 142
