# Supplementary material for: 4-Chloro-N-[N-(6-methyl-2-pyrid­yl)car­bamo­thio­yl]benzamide
Source: Acta Crystallogr Sect E Struct Rep Online. 2008 Dec 10;65(Pt 1):o81–2. doi: 10.1107/S1600536808041123 (PMC2967990; doi:10.1107/S1600536808041123)
Supplement: Supplementary file 2 [file e-65-00o81-Isup2.hkl]

# 
# h,k,l, Fc-squared, Fo-squared, sigma(Fo-squared) and status flag 
# 
data_I
_shelx_title ' C14 H12 Cl N3 O S in P-1' 
_shelx_refln_list_code          4 
_shelx_F_calc_maximum      180.62 
_exptl_crystal_F_000       316.00 
_reflns_d_resolution_high  0.8002 
 
loop_ 
 _symmetry_equiv_pos_as_xyz 
 'x, y, z' 
 '-x, -y, -z' 
 
_cell_length_a     8.2549 
_cell_length_b     9.0295 
_cell_length_c     9.9567 
_cell_angle_alpha  80.810 
_cell_angle_beta   66.552 
_cell_angle_gamma  87.269 
 
_shelx_F_squared_multiplier     1.000 
 
loop_ 
 _refln_index_h 
 _refln_index_k 
 _refln_index_l 
 _refln_F_squared_calc 
 _refln_F_squared_meas 
 _refln_F_squared_sigma 
 _refln_observed_status 
   1   0   0      191.07      205.19     33.62 o 
   2   0   0      172.68      181.14     10.36 o 
   3   0   0      157.01      129.01     14.27 o 
   4   0   0       10.99        3.07      4.27 o 
   5   0   0      159.44      110.97     15.88 o 
   6   0   0      144.52      156.18     18.79 o 
   7   0   0        8.78        2.54      8.31 o 
   8   0   0        2.53       -3.60      8.25 o 
   9   0   0       14.15       28.16     15.51 o 
  -9   1   0        0.69       -2.67     10.17 o 
  -8   1   0       29.61       46.33     15.88 o 
  -7   1   0       57.13       47.14     14.95 o 
  -6   1   0       78.41       42.37     35.60 o 
  -5   1   0        0.16        3.36      5.54 o 
  -4   1   0       41.24       29.55      6.98 o 
  -3   1   0      347.95      130.79    127.25 o 
  -2   1   0    32621.91    34423.49   1043.21 o 
  -1   1   0       47.29       55.08      3.68 o 
   0   1   0       59.20       85.39      3.32 o 
   1   1   0     1888.73     2485.62     34.12 o 
   2   1   0       57.00       66.25      7.94 o 
   3   1   0      447.10      387.11     18.61 o 
   4   1   0      736.99      721.63     28.78 o 
   5   1   0        7.68       10.17      7.38 o 
   6   1   0       34.41       37.77     12.03 o 
   7   1   0       89.21      145.39     21.34 o 
   8   1   0       95.89      113.26     21.52 o 
   9   1   0       57.72       91.86     22.89 o 
  -8   2   0       70.56       76.67     19.97 o 
  -7   2   0        0.06        7.94      9.61 o 
  -6   2   0      134.16       89.71     68.04 o 
  -5   2   0      117.78      114.01     16.69 o 
  -4   2   0     2883.30     2241.55    311.72 o 
  -3   2   0       70.44       66.13      7.33 o 
  -2   2   0      929.32      943.07     46.46 o 
  -1   2   0     3839.59     3865.44    278.19 o 
   0   2   0      677.94      960.82     17.58 o 
   1   2   0     1026.22     1316.72     30.58 o 
   2   2   0     2310.26     2985.56     50.55 o 
   3   2   0       49.85       52.23      9.49 o 
   4   2   0      356.97      330.92     21.40 o 
   5   2   0      209.25      196.32     18.92 o 
   6   2   0       51.24       66.25     14.89 o 
   7   2   0       70.20       78.77     17.62 o 
   8   2   0       24.30       36.60     15.32 o 
   9   2   0       80.74       77.10     22.39 o 
  -9   3   0        2.57       12.59     20.72 o 
  -8   3   0       42.43       93.79     21.83 o 
  -7   3   0       23.04       19.11     12.78 o 
  -6   3   0      309.78      183.76    116.83 o 
  -5   3   0       62.21       28.41     20.53 o 
  -4   3   0       96.38       92.30     11.10 o 
  -3   3   0     1896.68     1715.49     44.23 o 
  -2   3   0       52.12       45.08      5.27 o 
  -1   3   0      522.59      479.88     20.59 o 
   0   3   0     1885.11     2562.17     63.11 o 
   1   3   0      584.65      802.14     28.66 o 
   2   3   0     1372.81     1864.05     45.34 o 
   3   3   0      571.14      599.25     27.79 o 
   4   3   0        0.01       -2.85      5.15 o 
   5   3   0      255.01      241.91     21.77 o 
   6   3   0       24.33       14.33     10.11 o 
   7   3   0       74.22       87.64     19.35 o 
   8   3   0       13.95       14.64     12.72 o 
   9   3   0        0.02        8.13     12.72 o 
  -8   4   0       62.27       62.83     20.16 o 
  -7   4   0       55.37       25.79     27.11 o 
  -6   4   0        2.39       10.83      7.51 o 
  -5   4   0      371.70      260.24    160.93 o 
  -4   4   0       85.49       85.50     38.77 o 
  -3   4   0      103.49       99.43      8.90 o 
  -2   4   0      230.43      210.77     10.15 o 
  -1   4   0      627.47      581.60     26.64 o 
   0   4   0     1134.20     1607.54     48.60 o 
   1   4   0     1774.93     2450.65    118.07 o 
   2   4   0       18.15       19.85      8.06 o 
   3   4   0     1305.85     1481.65     48.01 o 
   4   4   0        6.99        6.02      7.13 o 
   5   4   0       49.59       52.48     14.33 o 
   6   4   0       90.15       93.79     18.55 o 
   7   4   0       63.74       64.69     17.80 o 
   8   4   0        0.00       10.85     11.72 o 
  -8   5   0        4.15       26.61     14.14 o 
  -7   5   0       37.30       75.61     20.16 o 
  -6   5   0       59.37      105.01     20.28 o 
  -5   5   0       23.03       24.63     17.40 o 
  -4   5   0        7.04        3.56      5.37 o 
  -3   5   0      272.34      290.09     18.14 o 
  -2   5   0      166.27      191.04     10.79 o 
  -1   5   0     1441.51     1454.59     51.92 o 
   0   5   0        0.57        2.12      4.22 o 
   1   5   0     2241.00     2812.54    109.66 o 
   2   5   0        3.06       11.32      8.06 o 
   3   5   0      602.54      562.59     33.74 o 
   4   5   0      190.11      184.28     22.45 o 
   5   5   0      276.51      262.93     26.80 o 
   6   5   0        8.81       20.72     11.91 o 
   7   5   0      244.56      226.71     28.22 o 
   8   5   0       17.57        3.41     12.16 o 
  -8   6   0        4.73        2.98     11.54 o 
  -7   6   0        5.46       13.58     11.41 o 
  -6   6   0        6.12        0.19      8.93 o 
  -5   6   0       70.61       89.63     18.92 o 
  -4   6   0       11.02       26.42     12.22 o 
  -3   6   0      255.20      229.04     13.76 o 
  -2   6   0       55.02       59.08      8.02 o 
  -1   6   0      848.55      871.81     23.34 o 
   0   6   0        4.75        5.68      4.99 o 
   1   6   0      374.96      348.58     18.31 o 
   2   6   0      123.09      141.99     21.18 o 
   3   6   0      145.15      159.28     17.00 o 
   4   6   0       20.00       18.92     12.72 o 
   5   6   0      442.89      356.72     32.75 o 
   6   6   0        6.19       -3.29     10.17 o 
   7   6   0      134.89      135.72     26.42 o 
  -7   7   0        9.67       50.18     18.11 o 
  -6   7   0        1.86        8.31     11.10 o 
  -5   7   0       12.10        9.68     11.97 o 
  -4   7   0       45.64       52.10     15.94 o 
  -3   7   0       86.96      121.64     20.78 o 
  -2   7   0        3.05       -3.23      7.57 o 
  -1   7   0       41.53       28.14      7.58 o 
   0   7   0       44.51       52.14      9.78 o 
   1   7   0       16.06       15.38      7.71 o 
   2   7   0       48.65       52.61     11.69 o 
   3   7   0      385.42      178.30    156.87 o 
   4   7   0       13.26       18.71     10.09 o 
   5   7   0      485.45      461.52     28.46 o 
   6   7   0      205.64      153.39     27.91 o 
   7   7   0       30.21       30.64     17.68 o 
  -6   8   0       13.69       17.43     13.03 o 
  -5   8   0        1.77       13.15     13.15 o 
  -4   8   0       26.79       27.91     14.08 o 
  -3   8   0       14.16       27.29     13.65 o 
  -2   8   0       14.90       21.65     12.65 o 
  -1   8   0       25.02       23.26     13.77 o 
   0   8   0       88.55       88.45     20.10 o 
   1   8   0       41.51       52.33     11.54 o 
   2   8   0      114.04      122.69     15.82 o 
   3   8   0      526.35      536.65     30.92 o 
   4   8   0      194.94      191.14     27.82 o 
   5   8   0        1.67       -1.67      9.59 o 
   6   8   0       97.18       72.30     16.72 o 
  -5   9   0       14.43       42.18     18.11 o 
  -4   9   0        0.71       -0.12     13.27 o 
  -3   9   0       38.33       75.86     20.84 o 
  -2   9   0       36.76       59.36     19.41 o 
  -1   9   0       19.64       24.50     13.96 o 
   0   9   0      225.21      230.37     28.22 o 
   1   9   0      224.04      233.91     31.57 o 
   2   9   0       29.44       34.73     11.73 o 
   3   9   0       23.05       23.03     10.75 o 
   4   9   0      207.75       98.40     75.58 o 
   5   9   0       79.35       65.90     17.15 o 
  -4  10   0        0.13       -3.41     12.84 o 
  -3  10   0       20.42       33.06     17.24 o 
  -2  10   0      141.77      167.54     29.03 o 
  -1  10   0       81.33       96.58     24.13 o 
   0  10   0        4.89       -9.80     11.16 o 
   1  10   0       25.12       27.29     16.50 o 
   2  10   0      244.59      167.10     30.58 o 
   3  10   0       82.16       92.92     25.37 o 
   4  10   0      576.36      569.16     50.12 o 
  -1  11   0       12.60        2.98     13.83 o 
   0  11   0      162.87      159.72     29.65 o 
   1  11   0       24.82       18.92     16.31 o 
  -3 -10   1      105.26      106.25     26.67 o 
  -2 -10   1       39.79       30.83     18.42 o 
  -1 -10   1       18.71       34.49     17.80 o 
   0 -10   1      134.49      152.46     29.46 o 
   1 -10   1        1.67       -2.85     12.03 o 
   2 -10   1       17.00       18.42     15.51 o 
   3 -10   1      123.19      138.76     28.53 o 
   4 -10   1        0.03        4.78     13.58 o 
  -4  -9   1       24.95       35.35     14.36 o 
  -3  -9   1       97.15       93.61     17.36 o 
  -2  -9   1      273.14      252.39     34.80 o 
  -1  -9   1        6.92        8.06     13.58 o 
   0  -9   1        0.10        2.48     12.10 o 
   1  -9   1      444.80      492.87     40.07 o 
   2  -9   1        3.66       -5.33     11.41 o 
   3  -9   1       14.93       26.80     15.63 o 
   4  -9   1       46.52       47.95     17.86 o 
   5  -9   1        3.61        2.61     11.48 o 
  -5  -8   1      265.01      251.58     31.57 o 
  -4  -8   1      165.93      166.95     22.83 o 
  -3  -8   1        6.94        8.82     10.79 o 
  -2  -8   1       10.76       14.70      9.20 o 
  -1  -8   1      512.84      530.77     26.03 o 
   0  -8   1        5.55        1.98     10.11 o 
   1  -8   1       10.19       20.34     12.10 o 
   2  -8   1       31.52       27.35     13.65 o 
   3  -8   1        9.34       16.00     12.03 o 
   4  -8   1        9.56        8.13     12.10 o 
   5  -8   1      178.73      260.45     29.34 o 
   6  -8   1        0.40       -1.36     11.04 o 
  -6  -7   1       10.39       -1.67     11.66 o 
  -5  -7   1       68.37       57.75     18.92 o 
  -4  -7   1        6.75        7.44     11.41 o 
  -3  -7   1      218.77      206.19     29.46 o 
  -2  -7   1       23.85       31.81     10.54 o 
  -1  -7   1        0.55       -4.86      6.59 o 
   0  -7   1       29.38       30.39      8.85 o 
   1  -7   1       88.74       96.58     19.04 o 
   2  -7   1       20.54       12.28     10.61 o 
   3  -7   1      792.28      869.44     44.78 o 
   4  -7   1       11.60       21.83     11.72 o 
   5  -7   1      115.68      162.39     25.25 o 
   6  -7   1        7.69       -1.05     10.42 o 
   7  -7   1        6.03        3.60     11.60 o 
  -7  -6   1       34.40       39.26     18.17 o 
  -6  -6   1        4.90       10.79     12.34 o 
  -5  -6   1      129.64      107.93     22.70 o 
  -4  -6   1      155.96      144.40     23.94 o 
  -3  -6   1       27.97       26.55     13.34 o 
  -2  -6   1       21.25       22.39     12.90 o 
  -1  -6   1      939.26     1119.80     96.42 o 
   0  -6   1       47.21       47.00      8.54 o 
   1  -6   1     1191.66     1220.04     27.85 o 
   2  -6   1      106.57       99.06     17.93 o 
   3  -6   1      274.74      319.25     26.05 o 
   4  -6   1        2.09        3.97      7.82 o 
   5  -6   1       16.95       11.85      9.61 o 
   6  -6   1        6.55       17.31     11.23 o 
   7  -6   1       28.10       60.60     18.05 o 
   8  -6   1        5.04        0.99     11.66 o 
  -7  -5   1      118.27      123.06     25.25 o 
  -6  -5   1      144.00      143.72     24.75 o 
  -5  -5   1      256.36      242.34     26.98 o 
  -4  -5   1        0.43        1.55      9.18 o 
  -3  -5   1     2575.43     2672.26     74.18 o 
  -2  -5   1      254.47      279.81     24.75 o 
  -1  -5   1      504.32      618.60     33.62 o 
   0  -5   1       14.74       24.06      6.33 o 
   1  -5   1      254.03      239.97     11.50 o 
   2  -5   1        0.64        2.42      5.89 o 
   3  -5   1       51.38       44.47     12.90 o 
   4  -5   1      200.49      227.58     21.09 o 
   5  -5   1      129.28      141.30     20.53 o 
   6  -5   1      126.46      133.11     22.08 o 
   7  -5   1      252.38      256.05     27.23 o 
   8  -5   1       24.93       27.73     14.14 o 
  -8  -4   1       67.48       66.74     20.28 o 
  -7  -4   1      200.30      221.19     29.40 o 
  -6  -4   1        3.72        8.00     10.30 o 
  -5  -4   1     1715.40     1617.74     59.98 o 
  -4  -4   1      556.90      401.32     29.40 o 
  -3  -4   1      120.67      128.46     17.99 o 
  -2  -4   1      314.94      365.47     25.25 o 
  -1  -4   1      176.06      198.49     19.10 o 
   0  -4   1       13.97       23.10      5.49 o 
   1  -4   1      349.83      329.28     13.49 o 
   2  -4   1      796.87      815.85     32.19 o 
   3  -4   1      221.03      211.02     17.93 o 
   4  -4   1      757.97      493.72    196.07 o 
   5  -4   1      572.48      326.35    215.64 o 
   6  -4   1       27.43       40.07     13.46 o 
   7  -4   1       16.55       20.41     11.79 o 
   8  -4   1      169.14      193.03     27.85 o 
   9  -4   1        9.12       21.21     17.43 o 
  -8  -3   1        2.21       11.35     12.34 o 
  -7  -3   1      263.82      237.94     27.54 o 
  -6  -3   1      405.87      373.78     30.52 o 
  -5  -3   1       94.93       97.57     17.55 o 
  -4  -3   1      708.64      668.22     33.80 o 
  -3  -3   1      155.06      161.33     16.31 o 
  -2  -3   1      125.82      162.70     15.88 o 
  -1  -3   1     1046.23     1410.87     40.19 o 
   0  -3   1      843.46     1271.93     36.04 o 
   1  -3   1      127.53      136.52     12.72 o 
   2  -3   1     1508.70     1504.66     38.39 o 
   3  -3   1      690.15      611.23     16.05 o 
   4  -3   1      127.62      109.42     24.00 o 
   5  -3   1       33.92       17.31      7.16 o 
   6  -3   1     1011.11     1007.01     43.36 o 
   7  -3   1       66.68       83.86     18.73 o 
   8  -3   1        3.92       18.86     12.65 o 
   9  -3   1        6.17        8.50     11.85 o 
  -8  -2   1      120.12      138.38     25.56 o 
  -7  -2   1       52.85       45.90     15.88 o 
  -6  -2   1      351.88      423.46     30.95 o 
  -5  -2   1       27.86       28.10     10.98 o 
  -4  -2   1      153.75      172.06     17.12 o 
  -3  -2   1      392.24      362.21     55.48 o 
  -2  -2   1      185.09      196.16     11.36 o 
  -1  -2   1       18.73       16.62      6.02 o 
   0  -2   1     1802.29     2915.78     47.82 o 
   1  -2   1      368.05      450.01     17.74 o 
   2  -2   1     2507.83     2901.14     28.78 o 
   3  -2   1        2.28       -1.86      2.76 o 
   4  -2   1     4506.46     3798.58    582.59 o 
   5  -2   1      222.93      162.70     16.93 o 
   6  -2   1       72.93      102.66     16.87 o 
   7  -2   1       51.32       54.15     14.89 o 
   8  -2   1       39.60       59.98     17.86 o 
   9  -2   1        0.69        3.41     11.48 o 
  -9  -1   1        2.60       16.31     12.47 o 
  -8  -1   1       54.89       96.64     21.83 o 
  -7  -1   1        7.37        4.47      8.87 o 
  -6  -1   1       60.00       65.56     15.44 o 
  -5  -1   1       25.35       17.11     11.82 o 
  -4  -1   1       11.75        3.73      5.20 o 
  -3  -1   1        1.11        0.97      3.50 o 
  -2  -1   1     3202.02     3625.65    211.02 o 
  -1  -1   1        0.25        1.10      2.71 o 
   0  -1   1      843.30     1743.02    255.34 o 
   1  -1   1       35.51       47.82      5.33 o 
   2  -1   1     7314.96     8434.48     79.08 o 
   3  -1   1      479.18      402.00     17.74 o 
   4  -1   1       36.58       27.23      8.13 o 
   5  -1   1      314.88      309.33     21.03 o 
   6  -1   1      154.81      146.63     17.68 o 
   7  -1   1        7.35        8.56      8.81 o 
   8  -1   1       22.05       18.42     12.03 o 
   9  -1   1       13.45       22.58     14.14 o 
  -9   0   1       31.04       71.95     21.21 o 
  -8   0   1       13.64       31.01     14.89 o 
  -7   0   1        1.01       -0.62      7.51 o 
  -6   0   1        0.03       -0.91      6.38 o 
  -5   0   1        0.39        2.54      5.47 o 
  -4   0   1     2220.46     1414.10     50.80 o 
  -3   0   1       31.41       45.27      7.24 o 
  -2   0   1      946.72      829.19     19.14 o 
  -1   0   1        3.90       15.63      5.15 o 
   0   0   1      299.05      162.42    176.31 o 
   1   0   1      802.13      958.46     25.09 o 
   4   0   1      102.60       73.56     10.73 o 
   5   0   1       42.05       49.50     11.35 o 
   6   0   1       70.34       60.97     13.96 o 
   7   0   1      155.49      161.89     21.03 o 
   8   0   1      107.21      152.15     22.52 o 
   9   0   1       33.94       38.46     15.44 o 
  -9   1   1        1.80       -4.47     10.85 o 
  -8   1   1        3.50       -3.85      9.18 o 
  -7   1   1        2.63       -6.07      6.22 o 
  -6   1   1      566.96      526.36     32.75 o 
  -5   1   1        0.49        1.57      5.39 o 
  -4   1   1      633.88      582.25     27.73 o 
  -3   1   1       61.60       55.75     16.31 o 
  -2   1   1      230.14      221.31     13.15 o 
  -1   1   1      697.15      692.11     13.30 o 
   0   1   1      344.33      317.89     10.48 o 
   1   1   1       79.70       77.53      3.98 o 
   2   1   1        3.81       11.60      3.78 o 
   3   1   1      178.71      156.12     11.16 o 
   4   1   1       35.49       32.07      7.82 o 
   5   1   1      899.91      864.35     33.25 o 
   6   1   1      470.62      440.46     27.29 o 
   7   1   1       70.78       70.59     15.63 o 
   8   1   1        0.03        5.58      9.43 o 
   9   1   1        0.94        4.90     10.79 o 
  -8   2   1       60.55       58.31     18.73 o 
  -7   2   1       14.18        3.46      6.96 o 
  -6   2   1       86.77       61.55     46.71 o 
  -5   2   1       63.63       32.71     20.00 o 
  -4   2   1       21.84       14.87     10.64 o 
  -3   2   1      353.45      126.59    128.33 o 
  -2   2   1      742.93      666.39     16.60 o 
  -1   2   1       16.66       18.71      3.50 o 
   0   2   1       63.88       34.57     35.42 o 
   1   2   1      239.22      278.32     14.76 o 
   2   2   1      219.18      278.13     14.14 o 
   3   2   1     2054.49     2287.69     44.35 o 
   4   2   1     1020.37      922.97     31.88 o 
   5   2   1      281.92      252.08     19.60 o 
   6   2   1       11.78        5.71      7.07 o 
   7   2   1       27.93       44.85     13.96 o 
   8   2   1      110.85      156.62     23.82 o 
   9   2   1      142.07      244.82     29.40 o 
  -8   3   1        3.16        2.02      8.54 o 
  -7   3   1       36.85       15.90     17.74 o 
  -6   3   1        2.74        0.31      5.81 o 
  -5   3   1      146.29       65.60     42.95 o 
  -4   3   1      513.15      487.60     27.29 o 
  -3   3   1       66.60       49.45      7.40 o 
  -2   3   1       77.39       75.37      7.37 o 
  -1   3   1       70.08       74.07      6.27 o 
   0   3   1      939.63     1034.60     18.86 o 
   1   3   1     1555.42     1879.27     52.16 o 
   2   3   1     1122.56     1449.43     27.39 o 
   3   3   1      755.29      939.84     32.19 o 
   4   3   1      305.64      331.72     21.34 o 
   5   3   1      125.34      131.68     16.07 o 
   6   3   1      314.04      371.79     27.54 o 
   7   3   1      727.37      826.51     43.30 o 
   8   3   1       22.93       45.03     16.31 o 
   9   3   1       66.67       84.05     21.90 o 
  -8   4   1        6.79       21.96     14.02 o 
  -7   4   1       39.25       32.69     23.07 o 
  -6   4   1       73.61       41.23     41.84 o 
  -5   4   1       66.22       45.71     33.15 o 
  -4   4   1        5.14        1.85      4.90 o 
  -3   4   1        1.88        2.46      3.83 o 
  -2   4   1      270.30      229.01     12.10 o 
  -1   4   1      602.23      571.97     16.84 o 
   0   4   1      339.09      381.20     13.74 o 
   1   4   1      111.82       85.82     81.94 o 
   2   4   1     1180.47     1750.28     33.71 o 
   3   4   1        9.47       21.65      8.62 o 
   4   4   1      451.11      516.75     29.46 o 
   5   4   1      966.76      998.64     42.55 o 
   6   4   1       45.44       45.40     13.58 o 
   7   4   1      167.24      163.50     23.94 o 
   8   4   1       22.24       18.79     12.59 o 
   9   4   1       13.18       19.29     14.64 o 
  -8   5   1        5.17       -4.03     10.36 o 
  -7   5   1       18.32       31.20     14.20 o 
  -6   5   1       28.64       25.46     22.45 o 
  -5   5   1        2.12       15.79      7.30 o 
  -4   5   1       11.96        2.60      8.44 o 
  -3   5   1      116.56      117.32     11.03 o 
  -2   5   1       54.30       52.06      7.49 o 
  -1   5   1      205.81      179.94     11.63 o 
   0   5   1      907.18     1069.66     36.94 o 
   1   5   1      678.14      783.76     22.94 o 
   2   5   1      271.53      333.09     24.38 o 
   3   5   1      287.42      287.13     21.96 o 
   4   5   1       15.51       19.91     10.92 o 
   5   5   1      288.12      305.86     27.35 o 
   6   5   1       28.52       18.79     11.85 o 
   7   5   1       10.45       16.31     11.97 o 
   8   5   1        4.36        9.24     13.03 o 
  -7   6   1        1.32       12.84     12.59 o 
  -6   6   1        0.01       -2.11      9.43 o 
  -5   6   1        7.87       11.16     10.61 o 
  -4   6   1       13.02       18.86      7.71 o 
  -3   6   1      235.73      268.81     15.61 o 
  -2   6   1      169.20      182.81     12.57 o 
  -1   6   1      471.03      411.83     17.07 o 
   0   6   1       97.72       99.07     10.64 o 
   1   6   1       20.09       16.08      6.52 o 
   2   6   1        3.20        4.08      5.26 o 
   3   6   1      653.32      698.57     28.19 o 
   4   6   1        0.62       -0.07      6.97 o 
   5   6   1       30.49       26.11      9.73 o 
   6   6   1       33.15       46.71     16.07 o 
   7   6   1      191.06      201.53     29.15 o 
   8   6   1        0.07       -4.78     12.16 o 
  -7   7   1        0.05        2.36     11.23 o 
  -6   7   1        2.43        3.91     11.41 o 
  -5   7   1       81.53      111.09     22.14 o 
  -4   7   1       15.55       26.67     11.91 o 
  -3   7   1       86.01       68.35     16.87 o 
  -2   7   1       23.37       18.70      7.40 o 
  -1   7   1        7.11       16.74      6.89 o 
   0   7   1       60.31       65.32     10.68 o 
   1   7   1      903.02      804.88     87.09 o 
   2   7   1       24.41       25.97      9.40 o 
   3   7   1      364.55      325.91     21.40 o 
   4   7   1      276.45      305.70     22.19 o 
   5   7   1      212.72      219.24     24.44 o 
   6   7   1       42.30       42.24     16.00 o 
   7   7   1      148.20      139.21     21.03 o 
  -6   8   1        2.60        1.80     14.08 o 
  -5   8   1        8.12       12.72     13.96 o 
  -4   8   1        2.10        0.62     10.05 o 
  -3   8   1        0.03        6.45     10.48 o 
  -2   8   1      118.42      118.29     21.59 o 
  -1   8   1      341.72      318.76     28.78 o 
   0   8   1        8.61        8.43      7.77 o 
   1   8   1      442.40      366.71     34.98 o 
   2   8   1      508.19      525.68     25.87 o 
   3   8   1      149.25       64.93     51.67 o 
   4   8   1      177.42      170.19     20.20 o 
   5   8   1      145.36      166.41     26.14 o 
   6   8   1       59.70       63.47     16.68 o 
  -5   9   1        5.05        9.37     12.84 o 
  -4   9   1       86.83      125.73     25.06 o 
  -3   9   1       10.98        6.14     12.41 o 
  -2   9   1        9.00        4.65     11.79 o 
  -1   9   1      147.34      116.24     23.51 o 
   0   9   1      293.92      318.01     31.94 o 
   1   9   1      112.12      101.54     22.70 o 
   2   9   1      177.69      171.11     18.47 o 
   3   9   1       67.86       76.55     15.75 o 
   4   9   1       31.16       18.38     11.67 o 
   5   9   1       60.13       52.15     15.44 o 
  -4  10   1       24.63       32.13     17.62 o 
  -3  10   1       34.43       21.90     14.58 o 
  -2  10   1       75.61       91.30     23.32 o 
  -1  10   1       48.78       65.94     20.47 o 
   0  10   1       75.12       88.82     23.01 o 
   1  10   1        5.26       -1.67     12.22 o 
   2  10   1        3.77       12.03     14.51 o 
   3  10   1        3.27        4.40     16.87 o 
   4  10   1      164.38      152.68     21.62 o 
  -1  11   1        3.56        2.23     13.96 o 
   0  11   1        1.50       -7.32     13.89 o 
   1  11   1        7.55        0.00     15.32 o 
   2  11   1       57.40       71.08     23.51 o 
  -2 -10   2        5.90        4.40     14.39 o 
  -1 -10   2      115.39       86.09     23.94 o 
   0 -10   2        6.81       -1.86     12.28 o 
   1 -10   2      105.28      111.15     25.87 o 
   2 -10   2       77.96       49.99     21.71 o 
   3 -10   2       17.24       32.38     18.05 o 
   4 -10   2       12.76       23.07     16.44 o 
  -4  -9   2       11.55       11.37     11.81 o 
  -3  -9   2      177.03      132.99     28.35 o 
  -2  -9   2        3.55        6.14     13.27 o 
  -1  -9   2      434.52      389.59     38.89 o 
   0  -9   2       76.11       76.85     21.52 o 
   1  -9   2        4.69        5.77     13.03 o 
   2  -9   2        3.49        4.34     11.79 o 
   3  -9   2       41.96       71.46     20.41 o 
   4  -9   2        0.83       -5.71      9.68 o 
   5  -9   2        5.69       10.98     12.84 o 
  -5  -8   2       62.90       52.17     20.16 o 
  -4  -8   2       34.48       27.04     16.56 o 
  -3  -8   2      484.40      523.28     79.74 o 
  -2  -8   2        9.46       18.52      9.98 o 
  -1  -8   2       62.78       58.86     19.48 o 
   0  -8   2       59.44       46.95     17.31 o 
   1  -8   2      348.73      301.58     30.64 o 
   2  -8   2        7.10        0.87     10.48 o 
   3  -8   2      104.34      113.08     22.27 o 
   4  -8   2       22.23       47.08     16.07 o 
   5  -8   2        0.71       -6.51      8.87 o 
   6  -8   2        1.64        4.22     12.28 o 
  -6  -7   2       14.48       26.92     16.13 o 
  -5  -7   2      153.62      142.54     27.48 o 
  -4  -7   2        0.59       -6.14     10.54 o 
  -3  -7   2       41.96       50.18     18.48 o 
  -2  -7   2      265.73      288.68     31.01 o 
  -1  -7   2     1279.60     1409.84    132.77 o 
   0  -7   2      106.52      120.15     22.52 o 
   1  -7   2      633.94      639.75     40.07 o 
   2  -7   2       13.36       11.41     10.61 o 
   3  -7   2       46.60       58.80     15.75 o 
   4  -7   2        2.12       22.58     11.35 o 
   5  -7   2        0.06        4.90      9.86 o 
   6  -7   2        8.01        5.02     10.98 o 
   7  -7   2       28.22        7.13     12.47 o 
  -6  -6   2        5.27       -3.35     11.85 o 
  -5  -6   2       35.13       32.32     15.69 o 
  -4  -6   2      261.54      254.13     28.78 o 
  -3  -6   2     1339.05     1195.70     56.13 o 
  -2  -6   2      417.25      480.59     36.53 o 
  -1  -6   2      868.52      896.67     45.84 o 
   0  -6   2       64.28       81.46     11.33 o 
   1  -6   2      299.17      332.78     15.50 o 
   2  -6   2      130.82      214.61     22.02 o 
   3  -6   2        0.16        7.88      7.94 o 
   4  -6   2       43.33       46.71     13.83 o 
   5  -6   2       75.47       45.96     13.96 o 
   6  -6   2        0.43        1.18      8.93 o 
   7  -6   2       12.19        3.41     11.48 o 
   8  -6   2       97.00      124.05     25.80 o 
  -7  -5   2       72.65       74.87     21.96 o 
  -6  -5   2      151.23      156.74     26.61 o 
  -5  -5   2      246.36      228.94     27.17 o 
  -4  -5   2      342.80      339.48     30.64 o 
  -3  -5   2       81.68       65.07     16.87 o 
  -2  -5   2      280.84      271.31     25.87 o 
  -1  -5   2      402.20      528.10     32.94 o 
   0  -5   2      382.42      502.17     30.77 o 
   1  -5   2       20.26       21.61      5.40 o 
   2  -5   2      239.05      256.67     21.90 o 
   3  -5   2      165.14      127.78     18.05 o 
   4  -5   2       18.98       11.60      8.37 o 
   5  -5   2        6.04        8.50      8.68 o 
   6  -5   2      150.19      146.63     22.39 o 
   7  -5   2        0.90       10.79     10.85 o 
   8  -5   2       13.36        7.38     11.97 o 
  -7  -4   2        0.12        6.02     10.85 o 
  -6  -4   2       62.79       46.64     16.87 o 
  -5  -4   2      112.66      100.67     19.60 o 
  -4  -4   2      116.37       98.87     18.61 o 
  -3  -4   2      385.50      457.89     30.77 o 
  -2  -4   2      179.95      234.84     21.90 o 
  -1  -4   2       21.68       23.76      9.92 o 
   0  -4   2      627.68      829.74     35.48 o 
   1  -4   2       98.95       73.10      7.12 o 
   2  -4   2      250.48      264.61     19.97 o 
   3  -4   2      184.41      198.92     17.93 o 
   4  -4   2      146.85      114.75     16.38 o 
   5  -4   2        0.69        9.37      8.13 o 
   6  -4   2      104.10      111.40     18.79 o 
   7  -4   2        4.25        3.47      9.06 o 
   8  -4   2        0.01        3.29     10.61 o 
   9  -4   2        2.18        7.20     11.16 o 
  -8  -3   2        1.57       -1.18     11.41 o 
  -7  -3   2      126.54      134.85     24.75 o 
  -6  -3   2        1.73        1.55      9.80 o 
  -5  -3   2      453.51      434.50     32.07 o 
  -4  -3   2        0.14        1.43      6.76 o 
  -3  -3   2       16.42       24.94     10.17 o 
  -2  -3   2      698.25      749.30     54.68 o 
  -1  -3   2       16.49       22.80      6.44 o 
   0  -3   2      327.25      434.56     23.63 o 
   1  -3   2      671.43      825.03     30.27 o 
   2  -3   2      543.37      533.93     24.13 o 
   3  -3   2        7.24        7.38      5.89 o 
   4  -3   2      108.54      129.02     14.33 o 
   5  -3   2        0.00        5.83      6.82 o 
   6  -3   2      183.39      174.92     19.29 o 
   7  -3   2        6.02        1.98      7.38 o 
   8  -3   2       43.15       49.81     15.57 o 
   9  -3   2        6.40       27.97     15.07 o 
  -8  -2   2        4.45        5.83     12.41 o 
  -7  -2   2      363.03      410.31     35.48 o 
  -6  -2   2       55.97       28.90     13.58 o 
  -5  -2   2       50.12       41.12     15.54 o 
  -4  -2   2      371.10      299.50     74.31 o 
  -3  -2   2       87.18       85.45     10.74 o 
  -2  -2   2       89.52       73.43      9.00 o 
  -1  -2   2      828.61     1007.18     32.72 o 
   0  -2   2     2224.88     3968.13    436.80 o 
   1  -2   2       82.25      128.27     11.29 o 
   2  -2   2      187.53      238.12     14.20 o 
   3  -2   2        7.97        8.93      5.02 o 
   4  -2   2     3022.28     3176.67     59.24 o 
   5  -2   2      130.38      113.94     14.20 o 
   6  -2   2       15.83       -0.37      6.76 o 
   7  -2   2       11.73       17.80      9.74 o 
   8  -2   2       18.84       19.41     11.29 o 
   9  -2   2        0.43       -4.96      9.55 o 
  -8  -1   2       39.91       34.86     16.93 o 
  -7  -1   2       12.82       30.02     13.96 o 
  -6  -1   2      155.78      114.84     70.62 o 
  -5  -1   2       23.32       23.53     11.35 o 
  -4  -1   2       60.99       43.34     11.97 o 
  -3  -1   2      312.43      285.78     74.00 o 
  -2  -1   2     1090.08     1261.39     92.64 o 
  -1  -1   2       52.45       94.48     20.22 o 
   0  -1   2      885.87     1581.06    293.45 o 
   1  -1   2      145.92      139.94     58.77 o 
   2  -1   2    11996.97    15049.69    313.11 o 
   3  -1   2     1468.89     1410.56     31.08 o 
   4  -1   2       19.62       -1.49      2.92 o 
   5  -1   2        4.33        2.11      5.46 o 
   6  -1   2       23.58       12.16      8.62 o 
   7  -1   2        9.39        2.23      6.95 o 
   8  -1   2        1.37       10.05      9.30 o 
  -8   0   2       44.45       63.70     20.16 o 
  -7   0   2        0.01        0.04      7.42 o 
  -6   0   2       64.97       32.24     41.74 o 
  -5   0   2       46.29       31.79     21.77 o 
  -4   0   2        9.05       12.16      6.05 o 
  -3   0   2       11.90       24.13      9.96 o 
  -2   0   2       21.28       15.11     10.17 o 
  -1   0   2       62.88       61.77      5.84 o 
   0   0   2     6222.71     5555.03   1604.03 o 
   1   0   2     2584.05     2824.42     68.23 o 
   2   0   2       31.76       30.05      3.32 o 
   3   0   2      255.26      257.23     12.34 o 
   4   0   2       34.73       36.29      7.88 o 
   5   0   2       41.61       24.00      8.13 o 
   6   0   2       57.75       -1.18      4.90 o 
   7   0   2       23.04       23.45     10.17 o 
   8   0   2        4.71        7.13     10.42 o 
   9   0   2        3.09       -1.74     10.11 o 
  10   0   2        0.12       -1.30     11.23 o 
  -8   1   2       20.94       57.38     18.61 o 
  -7   1   2        7.27        1.61      7.66 o 
  -6   1   2       55.84       54.48     41.74 o 
  -5   1   2        3.79        1.95      5.47 o 
  -4   1   2       19.64       27.97     11.82 o 
  -3   1   2        0.52        5.23      4.30 o 
  -2   1   2      662.11      630.08     54.99 o 
  -1   1   2      448.51      390.33     11.81 o 
   0   1   2      296.87      281.80     16.03 o 
   1   1   2      863.52      932.58     22.39 o 
   2   1   2        0.08        3.12      1.93 o 
   3   1   2       23.10       18.92      4.59 o 
   4   1   2      527.91      704.13     23.94 o 
   5   1   2        0.08       -0.50      4.16 o 
   6   1   2      100.07      110.72     15.20 o 
   7   1   2        2.18        8.87      8.62 o 
   8   1   2        5.01       -3.10      8.13 o 
   9   1   2        1.80       -5.09      8.99 o 
  -8   2   2       32.31       29.55     28.35 o 
  -7   2   2        0.15       -6.99      6.99 o 
  -6   2   2        0.65       -0.07      6.40 o 
  -5   2   2        3.99        9.70      7.34 o 
  -4   2   2      249.91      186.32     78.19 o 
  -3   2   2       10.70        8.31      4.77 o 
  -2   2   2       26.83       25.51      5.56 o 
  -1   2   2     1102.06     1023.05     19.45 o 
   0   2   2      512.50      521.47     35.79 o 
   1   2   2       71.56       72.02      9.24 o 
   2   2   2     1075.56     1398.72     86.16 o 
   3   2   2       37.33       61.44      6.41 o 
   4   2   2      541.24      588.39     23.38 o 
   5   2   2      286.55      296.30     19.60 o 
   6   2   2       68.90       70.53     13.27 o 
   7   2   2       69.59       74.43     15.44 o 
   8   2   2      191.96      224.97     24.50 o 
   9   2   2        9.85       15.57     13.89 o 
  -8   3   2        5.57        0.06      8.83 o 
  -7   3   2        3.91        1.64      8.14 o 
  -6   3   2      133.80      109.33     80.39 o 
  -5   3   2        7.47        1.26      6.05 o 
  -4   3   2       73.96       35.91     44.10 o 
  -3   3   2      517.46      294.29    277.82 o 
  -2   3   2      585.10      313.16    299.59 o 
  -1   3   2      452.10      285.20    205.00 o 
   0   3   2      390.63      381.62     22.11 o 
   1   3   2       71.49       73.76      6.27 o 
   2   3   2      940.00     1205.05     61.84 o 
   3   3   2     2105.27     2581.27     41.71 o 
   4   3   2      257.04      276.33     18.42 o 
   5   3   2      775.80      861.87     34.61 o 
   6   3   2      185.07      201.09     20.10 o 
   7   3   2       17.23       23.01     11.10 o 
   8   3   2        2.24        7.32     10.54 o 
   9   3   2       21.02       30.21     16.19 o 
  -8   4   2       32.20       40.59     33.71 o 
  -7   4   2       15.56        8.50      9.34 o 
  -6   4   2        2.15        5.37      7.93 o 
  -5   4   2      108.24       86.22     73.56 o 
  -4   4   2      131.68      107.74     57.34 o 
  -3   4   2      364.24      396.48     24.56 o 
  -2   4   2       38.86       46.53      7.34 o 
  -1   4   2      120.63      116.91      8.73 o 
   0   4   2      325.70      197.43    165.24 o 
   1   4   2     2310.41     2387.73     74.12 o 
   2   4   2      225.67      278.88     13.43 o 
   3   4   2     1891.81     2314.44     97.85 o 
   4   4   2       20.03       28.43      7.40 o 
   5   4   2      208.39      239.55     21.21 o 
   6   4   2        6.52        5.95      7.51 o 
   7   4   2      112.06      102.78     18.79 o 
   8   4   2      158.01      168.22     24.62 o 
   9   4   2       49.29       57.69     19.41 o 
  -7   5   2       10.62       12.72     12.10 o 
  -6   5   2        9.78        8.72      8.18 o 
  -5   5   2      102.91       81.16     67.21 o 
  -4   5   2        5.33       11.40      6.73 o 
  -3   5   2       32.93       40.24      8.44 o 
  -2   5   2       38.90       34.88      7.23 o 
  -1   5   2      520.06      454.71     16.97 o 
   0   5   2       10.67       10.87      5.31 o 
   1   5   2      988.46      589.33    450.32 o 
   2   5   2       39.58       42.81      8.16 o 
   3   5   2      318.43      368.57     18.79 o 
   4   5   2        1.11        0.26      5.68 o 
   5   5   2      414.99      442.86     25.43 o 
   6   5   2      172.76      160.54     17.42 o 
   7   5   2      156.23      180.71     19.77 o 
   8   5   2       62.98       67.48     15.16 o 
   9   5   2        4.32        3.24     10.59 o 
  -7   6   2       10.98       15.44     13.46 o 
  -6   6   2        0.10       -1.92     10.17 o 
  -5   6   2        0.57        3.05      9.40 o 
  -4   6   2        2.88        7.05      6.65 o 
  -3   6   2       51.20       68.81     11.44 o 
  -2   6   2        7.56       12.27      6.29 o 
  -1   6   2      242.84      233.88     13.91 o 
   0   6   2       92.64      102.01     10.87 o 
   1   6   2      409.67      374.65     17.67 o 
   2   6   2       11.75       11.68      6.45 o 
   3   6   2      397.20      423.22     21.43 o 
   4   6   2      166.49      169.05     28.75 o 
   5   6   2      229.08      214.52     18.92 o 
   6   6   2      184.14      176.83     19.19 o 
   7   6   2       40.32       33.91     12.55 o 
   8   6   2       81.74       92.85     17.69 o 
  -6   7   2        0.40       -1.61     10.30 o 
  -5   7   2        0.09        5.15     11.35 o 
  -4   7   2        4.48        5.46      9.74 o 
  -3   7   2       50.32       76.88     12.41 o 
  -2   7   2       62.57       85.20     11.70 o 
  -1   7   2      585.59      553.24     22.22 o 
   0   7   2        0.79        0.37      5.25 o 
   1   7   2       18.86       18.63      8.24 o 
   2   7   2      286.85      154.99    148.37 o 
   3   7   2      110.05      112.23     14.69 o 
   4   7   2       84.78       87.39     14.53 o 
   5   7   2       69.80       61.63     14.01 o 
   6   7   2      107.90      115.68     17.96 o 
   7   7   2        0.57       -6.76      9.41 o 
  -6   8   2        0.01       -7.38     11.48 o 
  -5   8   2        1.22       12.10     12.10 o 
  -4   8   2       15.44       40.50     15.75 o 
  -3   8   2      365.93      387.42     32.44 o 
  -2   8   2       13.47       25.00     12.96 o 
  -1   8   2       23.94       35.63      9.54 o 
   0   8   2      334.65      323.31     19.40 o 
   1   8   2       45.54       44.31     10.43 o 
   2   8   2        4.21        5.43      7.08 o 
   3   8   2       55.44       77.66     13.55 o 
   4   8   2       22.29       34.32     11.48 o 
   5   8   2       40.07       40.13     13.50 o 
   6   8   2      166.11      178.83     22.67 o 
   7   8   2        0.98        5.75     11.73 o 
  -5   9   2       95.53      123.50     26.24 o 
  -4   9   2        2.26        3.47     11.85 o 
  -3   9   2        4.50       14.70     13.58 o 
  -2   9   2      144.56      166.92     26.36 o 
  -1   9   2       64.92       68.85     18.86 o 
   0   9   2       51.35       39.57     15.82 o 
   1   9   2       42.09       57.60     12.93 o 
   2   9   2        1.00       -1.81      7.45 o 
   3   9   2      113.54       63.97     38.86 o 
   4   9   2      318.40      306.87     24.62 o 
   5   9   2        2.87        9.22     11.44 o 
   6   9   2      125.01      130.54     21.16 o 
  -3  10   2       53.84       67.61     21.15 o 
  -2  10   2       18.18       17.24     14.58 o 
  -1  10   2       18.90       11.48     13.77 o 
   0  10   2        3.30        3.41     11.85 o 
   1  10   2       69.81       60.91     19.85 o 
   2  10   2      349.83      345.49     35.60 o 
   3  10   2        2.84       -2.25      9.51 o 
   4  10   2      213.52       98.30     56.57 o 
  -1  11   2        6.05        1.43     14.33 o 
   0  11   2      213.92      206.05     32.56 o 
   1  11   2        0.94       -3.29     15.63 o 
   2  11   2      266.32      205.62     34.55 o 
  -1 -10   3        0.80        7.94     14.08 o 
   0 -10   3       36.19       38.71     18.98 o 
   1 -10   3       88.22       71.15     22.76 o 
   2 -10   3        0.38        7.13     12.03 o 
   3 -10   3       20.02       33.62     15.88 o 
  -3  -9   3       52.52       51.92     20.16 o 
  -2  -9   3       38.97       38.95     18.30 o 
  -1  -9   3       39.78       29.71     16.69 o 
   0  -9   3       60.58       53.84     19.97 o 
   1  -9   3       11.36       16.93     14.70 o 
   2  -9   3       44.53       33.31     15.32 o 
   3  -9   3      134.57      142.23     27.11 o 
   4  -9   3       39.18       45.40     17.68 o 
   5  -9   3        8.59       -0.37     12.28 o 
  -4  -8   3        0.09        0.00     13.09 o 
  -3  -8   3        1.20       -7.57     11.91 o 
  -2  -8   3       84.61       97.57     23.69 o 
  -1  -8   3       14.27       22.70     15.38 o 
   0  -8   3        4.57       -1.49     10.92 o 
   1  -8   3      231.10      222.18     26.86 o 
   2  -8   3      225.08      212.38     26.42 o 
   3  -8   3       63.78       47.76     16.56 o 
   4  -8   3        3.52        6.02     10.42 o 
   5  -8   3      230.53      292.71     31.70 o 
   6  -8   3        0.80        3.72     12.72 o 
  -5  -7   3        0.29        3.41     12.22 o 
  -4  -7   3       49.37       47.45     17.68 o 
  -3  -7   3      138.36      152.03     28.72 o 
  -2  -7   3        9.00        1.49     10.30 o 
  -1  -7   3        9.68        4.90     10.48 o 
   0  -7   3      504.73      573.38     39.95 o 
   1  -7   3      537.87      554.28     38.21 o 
   2  -7   3        1.68        4.71      8.93 o 
   3  -7   3      429.15      497.65     35.85 o 
   4  -7   3        7.88       23.82     12.22 o 
   5  -7   3       32.60       44.10     15.57 o 
   6  -7   3       16.65       41.06     16.69 o 
   7  -7   3        5.60        4.65     11.72 o 
  -6  -6   3       27.22       24.50     15.20 o 
  -5  -6   3      258.32      273.35     32.56 o 
  -4  -6   3        1.28       -6.08      9.55 o 
  -3  -6   3      217.87      193.46     27.54 o 
  -2  -6   3      280.08      312.00     30.95 o 
  -1  -6   3     1514.82     1759.10     65.94 o 
   0  -6   3       64.96       79.95     18.61 o 
   1  -6   3      510.39      549.62     35.54 o 
   2  -6   3       17.71       12.96      9.74 o 
   3  -6   3       70.05       83.30     17.93 o 
   4  -6   3       98.78      130.38     20.97 o 
   5  -6   3        3.80       -3.60      8.13 o 
   6  -6   3       31.68       54.03     16.62 o 
   7  -6   3       24.99       43.30     15.32 o 
   8  -6   3       14.89       36.72     16.87 o 
  -6  -5   3        1.46       10.67     12.59 o 
  -5  -5   3      253.27      204.81     29.46 o 
  -4  -5   3       29.90       37.09     15.13 o 
  -3  -5   3     1170.09     1181.44     54.71 o 
  -2  -5   3      322.08      370.06     31.57 o 
  -1  -5   3      632.75      731.99     40.57 o 
   0  -5   3      443.46      610.41     35.85 o 
   1  -5   3      187.09      201.96     21.96 o 
   2  -5   3      215.52      251.58     23.07 o 
   3  -5   3       24.46       33.62     11.72 o 
   4  -5   3       55.81       67.11     15.01 o 
   5  -5   3       44.56       57.00     14.76 o 
   6  -5   3       98.94      133.30     21.46 o 
   7  -5   3       30.14       37.34     13.96 o 
   8  -5   3        5.29        7.13     11.72 o 
   9  -5   3        2.03        5.02     12.03 o 
  -7  -4   3       42.75       53.72     18.11 o 
  -6  -4   3        1.53        0.56     10.36 o 
  -5  -4   3      266.09      272.05     28.97 o 
  -4  -4   3      301.42      281.98     27.73 o 
  -3  -4   3      597.29      627.72     37.71 o 
  -2  -4   3      966.34     1057.94     45.96 o 
  -1  -4   3      297.54      342.27     26.49 o 
   0  -4   3      172.98      234.90     21.77 o 
   1  -4   3      222.09      319.75     23.51 o 
   2  -4   3        3.82        5.89      7.01 o 
   3  -4   3       22.01       20.16      8.87 o 
   4  -4   3      275.44      281.54     22.27 o 
   5  -4   3       50.93       61.28     14.45 o 
   6  -4   3      165.98      232.60     22.83 o 
   7  -4   3        0.24        4.96      9.12 o 
   8  -4   3      194.07      304.24     29.21 o 
   9  -4   3        0.42       -8.87     10.61 o 
  -7  -3   3       43.45       41.37     17.86 o 
  -6  -3   3       66.90       54.03     17.49 o 
  -5  -3   3      232.35      220.57     25.18 o 
  -4  -3   3      655.59      588.76     36.22 o 
  -3  -3   3      134.73      113.09     24.81 o 
  -2  -3   3       33.22       20.37      6.90 o 
  -1  -3   3      137.30      165.40     12.58 o 
   0  -3   3       25.20       96.97     17.55 o 
   1  -3   3       11.50        6.40      4.14 o 
   2  -3   3     1015.31     1136.16     36.60 o 
   3  -3   3      164.79      180.44     15.69 o 
   4  -3   3      542.44      643.91     29.09 o 
   5  -3   3       61.52      115.84     15.01 o 
   6  -3   3      802.36      974.82     41.19 o 
   7  -3   3       14.39       23.88     10.67 o 
   8  -3   3        0.16       22.45     12.28 o 
   9  -3   3        0.03       11.16     11.48 o 
  -7  -2   3       21.09       10.05     11.79 o 
  -6  -2   3      254.90      217.14    122.66 o 
  -5  -2   3        6.29        8.71      7.72 o 
  -4  -2   3        0.13        1.37      5.65 o 
  -3  -2   3        3.88        5.20      5.60 o 
  -2  -2   3        0.13        4.18      7.69 o 
  -1  -2   3        4.26        3.67      4.55 o 
   0  -2   3     3765.45     5743.88    302.48 o 
   1  -2   3      313.45      417.10     18.83 o 
   2  -2   3       14.71        1.18      3.04 o 
   3  -2   3       40.51       25.56      6.39 o 
   4  -2   3     1292.69     1390.84     29.46 o 
   5  -2   3       77.09        1.18      4.16 o 
   6  -2   3       25.56        2.61      6.08 o 
   7  -2   3        0.68        0.25      7.01 o 
   8  -2   3       25.01       25.37     12.41 o 
   9  -2   3        1.17        4.09     10.54 o 
  -8  -1   3       83.19      134.04     27.29 o 
  -7  -1   3        3.14        9.17      8.57 o 
  -6  -1   3       24.72       25.51     15.41 o 
  -5  -1   3        3.92       11.28      7.52 o 
  -4  -1   3       31.67       22.73     11.97 o 
  -3  -1   3        0.06        1.64      4.49 o 
  -2  -1   3     4252.58     4329.06    448.99 o 
  -1  -1   3      275.47      289.07     60.01 o 
   0  -1   3     1071.08     1602.38    208.72 o 
   1  -1   3      537.88      611.21     14.02 o 
   2  -1   3      726.87      680.57     30.55 o 
   3  -1   3       75.41       81.05      5.90 o 
   4  -1   3      162.08      144.82      8.64 o 
   5  -1   3       19.43       22.70      8.44 o 
   6  -1   3       31.08       30.39     10.42 o 
   7  -1   3        3.81        3.60      6.82 o 
   8  -1   3       15.27        2.30      6.39 o 
   9  -1   3       42.68       11.41     10.42 o 
  10  -1   3       82.73      107.31     23.69 o 
  -8   0   3       35.05       97.69     24.38 o 
  -7   0   3        4.83        4.19      7.86 o 
  -6   0   3       14.76       12.53      8.76 o 
  -5   0   3        5.19        0.01      6.00 o 
  -4   0   3     1391.56     1040.33    298.88 o 
  -3   0   3      188.28      152.82     34.80 o 
  -2   0   3      623.50      619.53     25.93 o 
  -1   0   3     1622.06     1681.49     54.12 o 
   0   0   3      409.27      416.81     21.68 o 
   1   0   3       21.94       24.64      3.61 o 
   2   0   3     1235.17     1292.77     46.30 o 
   3   0   3       59.62       86.44      5.72 o 
   4   0   3       99.48       81.94     10.23 o 
   5   0   3       67.93       67.92     10.48 o 
   6   0   3       38.84       60.48     12.22 o 
   7   0   3      156.84      139.75     17.49 o 
   9   0   3       15.06       18.98     12.34 o 
  10   0   3        0.06       -1.12     12.03 o 
  -8   1   3        3.57       -0.84      9.92 o 
  -7   1   3        7.30        9.26      9.24 o 
  -6   1   3      193.44      153.99    108.92 o 
  -5   1   3      100.29       73.39     39.08 o 
  -4   1   3       58.85       21.28     12.96 o 
  -3   1   3      889.76      720.57     30.89 o 
  -2   1   3      205.23      186.66     11.40 o 
  -1   1   3        1.63        1.71      2.68 o 
   0   1   3     2347.30     2340.23     44.23 o 
   1   1   3       55.75       41.70      4.71 o 
   2   1   3      462.86      479.16     19.29 o 
   3   1   3      506.93      542.00     22.70 o 
   4   1   3        1.69        4.09      5.89 o 
   5   1   3      324.60      385.75     25.62 o 
   6   1   3      682.84      607.81     28.04 o 
   7   1   3      137.51      172.62     18.73 o 
   8   1   3        2.89        3.35      8.81 o 
   9   1   3       25.26       57.07     17.37 o 
  10   1   3        4.40       -6.33     11.85 o 
  -8   2   3       18.11        7.43     12.28 o 
  -7   2   3       32.59       30.75     18.21 o 
  -6   2   3        1.28        0.74     12.41 o 
  -5   2   3      295.89      285.76     25.25 o 
  -4   2   3       15.87       13.39      7.06 o 
  -3   2   3       69.37       57.22      9.09 o 
  -2   2   3      496.00      447.94     16.79 o 
  -1   2   3      137.38      142.53      8.82 o 
   0   2   3      490.16      444.40     12.26 o 
   1   2   3      905.81      847.57     13.79 o 
   2   2   3       77.76       84.92     10.36 o 
   3   2   3      639.31      688.10     53.78 o 
   4   2   3     1185.90     1231.99     24.41 o 
   5   2   3      273.69      321.56     14.99 o 
   6   2   3       18.09       18.79      8.44 o 
   7   2   3      101.69      141.48     17.49 o 
   8   2   3        0.35        6.33      9.49 o 
   9   2   3      222.18      395.05     32.87 o 
  -7   3   3       75.00       56.57     42.40 o 
  -6   3   3        9.06       15.66     12.93 o 
  -5   3   3       87.56       62.44     40.07 o 
  -4   3   3        4.60       -0.33      4.96 o 
  -3   3   3        0.01        2.29      4.11 o 
  -2   3   3      114.32      114.20      9.92 o 
  -1   3   3      100.40       80.54      7.73 o 
   0   3   3       97.44       83.42      7.00 o 
   1   3   3      647.24      589.65     19.69 o 
   2   3   3      730.63      787.12     19.63 o 
   3   3   3        4.80        8.44      4.02 o 
   4   3   3       12.19       12.60      4.80 o 
   5   3   3       40.89       48.34      8.33 o 
   6   3   3        3.39        4.90      5.78 o 
   7   3   3      462.79      524.56     24.69 o 
   8   3   3        0.66       -3.16      8.68 o 
   9   3   3       16.13       15.62     10.45 o 
  -7   4   3       40.79       56.77     51.14 o 
  -6   4   3        8.81        3.64      8.87 o 
  -5   4   3       16.06       11.59      9.96 o 
  -4   4   3       16.96       19.50      7.65 o 
  -3   4   3       12.71       25.03      7.35 o 
  -2   4   3       36.35       37.45      7.34 o 
  -1   4   3      152.21      107.54      8.91 o 
   0   4   3      119.28      109.20      8.69 o 
   1   4   3      369.16      347.17     13.20 o 
   2   4   3        1.81        3.80      3.41 o 
   3   4   3        4.35       10.97      4.95 o 
   4   4   3        4.71        8.58      5.06 o 
   5   4   3      723.14      755.65     56.82 o 
   6   4   3       45.25       41.19      9.55 o 
   7   4   3      113.22      105.81     14.57 o 
   8   4   3        4.97       10.55      8.75 o 
   9   4   3       32.34       26.24     19.29 o 
  -7   5   3        3.59        7.95     10.70 o 
  -6   5   3        4.44        4.54      8.82 o 
  -5   5   3       21.22       11.33     10.92 o 
  -4   5   3       18.70       23.87      8.90 o 
  -3   5   3       35.19       43.13     10.92 o 
  -2   5   3       37.02       37.62      7.95 o 
  -1   5   3      555.40      500.00     25.37 o 
   0   5   3        0.43        0.91      3.66 o 
   1   5   3        2.15        2.81      3.97 o 
   2   5   3       17.14       16.88      5.42 o 
   3   5   3     1168.94     1160.88     53.90 o 
   4   5   3      145.77      149.30     14.43 o 
   5   5   3      493.38      443.92     26.30 o 
   6   5   3       65.86      112.64     14.59 o 
   7   5   3        8.49        5.90      8.23 o 
   8   5   3       13.62       18.92     17.31 o 
   9   5   3      103.83      136.65     33.43 o 
  -6   6   3        6.80       -2.98     10.67 o 
  -5   6   3       12.95       10.80     16.34 o 
  -4   6   3       39.07       44.72     10.89 o 
  -3   6   3      378.61      370.60     24.44 o 
  -2   6   3        1.39        3.25      5.61 o 
  -1   6   3        1.91       -2.82      4.76 o 
   0   6   3        2.19       -1.56      4.41 o 
   1   6   3     1029.51      920.20     26.37 o 
   2   6   3      117.18      110.13     11.73 o 
   3   6   3      748.78      659.15     29.43 o 
   4   6   3      291.99      281.12     18.85 o 
   5   6   3        7.07       -0.58      6.84 o 
   6   6   3      373.83      368.47     23.88 o 
   7   6   3      224.13      195.59     20.94 o 
   8   6   3        6.99        7.69     16.19 o 
  -6   7   3       24.27       37.53     17.00 o 
  -5   7   3      155.34      202.89     28.53 o 
  -4   7   3        0.61       -0.16      7.42 o 
  -3   7   3        8.81       13.86      8.16 o 
  -2   7   3        2.90       -0.28      6.14 o 
  -1   7   3      298.27      282.91     17.17 o 
   0   7   3      113.37      106.44     12.37 o 
   1   7   3      222.80      112.08     58.65 o 
   2   7   3      233.43      208.96     15.86 o 
   3   7   3       17.68        8.68      7.25 o 
   4   7   3     1113.11     1060.55     38.36 o 
   5   7   3      248.42      218.07     20.06 o 
   6   7   3       48.38       50.17     13.67 o 
   7   7   3      232.02      263.93     39.82 o 
   8   7   3       93.20      107.99     30.83 o 
  -5   8   3        8.09       18.24     14.51 o 
  -4   8   3        7.62        0.06     10.61 o 
  -3   8   3       39.35       20.10     12.53 o 
  -2   8   3      150.27      163.97     16.16 o 
  -1   8   3        0.26       -1.19      6.05 o 
   0   8   3        0.68        2.40      6.64 o 
   1   8   3        5.90        5.50      7.17 o 
   2   8   3      943.85      503.67    413.47 o 
   3   8   3      152.21      149.27     16.79 o 
   4   8   3       64.49       85.03     14.77 o 
   5   8   3      249.13      236.28     21.92 o 
   6   8   3      116.27      115.50     29.21 o 
   7   8   3        0.41       18.79     19.29 o 
  -4   9   3       92.88      157.12     27.91 o 
  -3   9   3        3.38        4.47     12.10 o 
  -2   9   3       76.77      104.33     22.21 o 
  -1   9   3       10.77        4.03     11.16 o 
   0   9   3      345.10      327.50     20.72 o 
   1   9   3       38.30       33.97     10.72 o 
   2   9   3       53.87       72.19     13.51 o 
   3   9   3       70.83       64.63     13.85 o 
   4   9   3       82.47       68.89     15.18 o 
   5   9   3        9.59        3.10     17.18 o 
   6   9   3      548.29      486.67     48.07 o 
  -3  10   3       17.98       17.18     15.01 o 
  -2  10   3      109.36      120.21     25.49 o 
  -1  10   3        6.85        2.36     11.60 o 
   0  10   3       73.05       81.63     20.72 o 
   1  10   3        0.54        2.30     12.28 o 
   2  10   3       11.08       19.40     10.88 o 
   3  10   3       40.63       38.72     12.88 o 
   4  10   3      607.03      510.31     40.29 o 
   5  10   3        0.86       -4.09     16.81 o 
  -1  11   3        0.74        2.11     14.39 o 
   0  11   3        4.71       -8.68     13.65 o 
   1  11   3       36.14       29.40     18.67 o 
  -2  -9   4        0.01        6.51     13.71 o 
  -1  -9   4       71.91       79.46     24.87 o 
   0  -9   4       27.24       38.95     16.25 o 
   1  -9   4       84.69       72.94     21.90 o 
   2  -9   4       34.27       33.93     16.69 o 
   3  -9   4      217.36      208.35     31.82 o 
   4  -9   4       68.89      102.53     23.51 o 
   5  -9   4      153.92      150.04     28.10 o 
  -3  -8   4       31.19       35.36     19.72 o 
  -2  -8   4       27.71       23.51     16.07 o 
  -1  -8   4       23.28       28.22     15.51 o 
   0  -8   4       69.40       69.47     19.72 o 
   1  -8   4      753.78      877.07     52.23 o 
   2  -8   4       36.73       44.91     17.31 o 
   3  -8   4      603.63      635.53     44.23 o 
   4  -8   4        1.96        3.16     11.48 o 
   5  -8   4       17.77       24.50     15.57 o 
   6  -8   4        6.28        7.26     13.27 o 
  -4  -7   4       46.05       27.17     16.44 o 
  -3  -7   4       29.96       59.30     20.84 o 
  -2  -7   4       17.44        8.56     12.84 o 
  -1  -7   4      790.08      894.12     52.04 o 
   0  -7   4        0.15        0.87     10.05 o 
   1  -7   4      997.33      982.45     51.85 o 
   2  -7   4      116.49      152.53     24.87 o 
   3  -7   4        1.69       -4.96      8.56 o 
   4  -7   4       79.42      106.44     21.77 o 
   5  -7   4       52.06       65.56     18.17 o 
   6  -7   4        9.46        2.48     10.42 o 
   7  -7   4       12.16       15.44     13.89 o 
  -5  -6   4      116.16      126.91     27.66 o 
  -4  -6   4        4.63        3.41     11.35 o 
  -3  -6   4      175.47      164.81     27.48 o 
  -2  -6   4        2.81        5.95      9.80 o 
  -1  -6   4      598.69      607.56     41.06 o 
   0  -6   4      243.23      280.61     28.16 o 
   1  -6   4        6.86        2.73      9.12 o 
   2  -6   4      332.06      428.61     32.32 o 
   3  -6   4      221.45      188.07     22.21 o 
   4  -6   4       73.96       69.59     16.38 o 
   5  -6   4       71.82       90.06     19.29 o 
   6  -6   4        5.17       19.23     11.16 o 
   7  -6   4        0.05        9.18     11.35 o 
   8  -6   4       72.87      100.61     23.51 o 
  -6  -5   4        5.51        9.55     14.76 o 
  -5  -5   4        5.48        1.74     12.03 o 
  -4  -5   4      116.08      129.39     24.87 o 
  -3  -5   4      175.95      149.42     24.38 o 
  -2  -5   4       59.58       67.42     17.68 o 
  -1  -5   4       88.89      120.77     21.40 o 
   0  -5   4      556.39      718.22     40.13 o 
   1  -5   4      280.03      241.47     24.69 o 
   2  -5   4      338.91      378.86     28.72 o 
   3  -5   4      120.24      134.41     19.41 o 
   4  -5   4       39.67       54.58     14.70 o 
   5  -5   4        8.88       27.04     11.04 o 
   6  -5   4      281.00      251.40     25.12 o 
   7  -5   4       57.91      103.34     20.97 o 
   8  -5   4       53.47       40.01     15.57 o 
   9  -5   4        0.00        8.99     14.58 o 
  -6  -4   4      156.40      179.07     29.90 o 
  -5  -4   4       87.16       81.81     20.53 o 
  -4  -4   4        2.80       -2.11      7.69 o 
  -3  -4   4      273.65      226.42    100.55 o 
  -2  -4   4      495.69      454.64     59.52 o 
  -1  -4   4      100.00      147.63     18.98 o 
   0  -4   4      797.31      865.60    142.82 o 
   1  -4   4       29.72       38.20      7.47 o 
   2  -4   4       24.05       42.80     12.28 o 
   3  -4   4       42.13       74.68     14.33 o 
   4  -4   4     1295.21     1409.39     47.89 o 
   5  -4   4      191.70      228.01     21.59 o 
   6  -4   4       15.91        5.77      8.00 o 
   7  -4   4        1.54       10.79     10.48 o 
   8  -4   4        0.11        7.13     10.05 o 
   9  -4   4        1.72        1.43     11.23 o 
  -7  -3   4       48.79       41.87     17.62 o 
  -6  -3   4       17.30       11.79     13.46 o 
  -5  -3   4      238.84      180.55    102.93 o 
  -4  -3   4      347.82      250.13     94.03 o 
  -3  -3   4       21.36       13.43      8.03 o 
  -2  -3   4      839.03      737.28    174.20 o 
  -1  -3   4        2.36        3.71      5.78 o 
   0  -3   4        2.93        4.52      4.82 o 
   1  -3   4       98.57      101.28     37.62 o 
   2  -3   4     3629.52     4676.62     79.89 o 
   3  -3   4      245.06        9.06      5.46 o 
   4  -3   4      131.22        0.99      4.22 o 
   5  -3   4       23.73        3.10      5.09 o 
   6  -3   4       21.41        2.48      6.02 o 
   7  -3   4       48.05       -0.99      5.77 o 
   8  -3   4        0.52       -1.67      8.00 o 
   9  -3   4        0.92        9.37     12.10 o 
  -7  -2   4       55.29       64.82     21.40 o 
  -6  -2   4      163.85      116.14     80.42 o 
  -5  -2   4       11.76        9.92      8.31 o 
  -4  -2   4      509.55      393.90    179.91 o 
  -3  -2   4       11.06        8.56      6.76 o 
  -2  -2   4        1.83        3.77      5.58 o 
  -1  -2   4       54.73       56.76     14.79 o 
   0  -2   4     3148.98     4695.83    244.70 o 
   1  -2   4      197.35      182.74    156.77 o 
   2  -2   4      779.29      921.23     93.72 o 
   3  -2   4      359.71      370.56     36.50 o 
   4  -2   4       48.00       64.76     10.54 o 
   5  -2   4      195.18      266.84     12.09 o 
   6  -2   4        0.69       -2.26      4.09 o 
   7  -2   4       16.85       46.46     12.96 o 
   8  -2   4       76.15       77.47     17.31 o 
   9  -2   4        0.05        1.05      9.55 o 
  10  -2   4        1.79        7.94     12.47 o 
  -7  -1   4       13.00        4.07     10.41 o 
  -6  -1   4      154.56      125.51     94.16 o 
  -5  -1   4        2.77        4.03      7.15 o 
  -4  -1   4       42.47       33.13     22.61 o 
  -3  -1   4        0.00        0.61      5.44 o 
  -2  -1   4      525.08      544.23     73.01 o 
  -1  -1   4      168.31      191.44     12.26 o 
   0  -1   4      666.13      499.56    416.89 o 
   1  -1   4      587.27      738.25     21.43 o 
   2  -1   4        5.26       -0.06      2.63 o 
   3  -1   4       86.06      108.90      6.91 o 
   4  -1   4        4.22        2.77      2.96 o 
   5  -1   4       34.20       53.66      6.95 o 
   6  -1   4      235.96      246.05     14.14 o 
   7  -1   4        0.89        1.82      5.99 o 
   8  -1   4        1.49        5.76      6.57 o 
   9  -1   4       10.81       25.06     13.15 o 
  -7   0   4        0.33       -2.05      8.35 o 
  -6   0   4       19.35       28.41     21.46 o 
  -5   0   4        2.83        4.93     11.57 o 
  -4   0   4        4.99        6.27      6.61 o 
  -3   0   4      126.20      117.69     13.14 o 
  -2   0   4      318.49      287.88     24.07 o 
  -1   0   4      215.56      204.62     11.72 o 
   0   0   4       37.75       28.38      5.32 o 
   1   0   4        5.04        9.70      3.37 o 
   2   0   4       24.40       28.51      4.02 o 
   3   0   4       29.93       28.62      3.90 o 
   4   0   4      443.11      402.30     40.22 o 
   5   0   4       16.22       20.46      5.74 o 
   6   0   4       48.80       70.98     10.27 o 
   7   0   4       41.45       74.80     10.59 o 
   8   0   4       22.56       12.67      7.22 o 
   9   0   4       14.47       16.72      9.37 o 
  10   0   4       13.35       31.76     18.61 o 
  -7   1   4        0.38        1.55      8.85 o 
  -6   1   4        3.76        3.79      7.65 o 
  -5   1   4       60.70       38.39     34.80 o 
  -4   1   4      202.68      179.36     91.55 o 
  -3   1   4       44.98       33.80     21.83 o 
  -2   1   4      230.03      226.71     13.57 o 
  -1   1   4      140.46       75.70     65.94 o 
   0   1   4      196.29      185.49     15.29 o 
   1   1   4      298.29      248.47     13.24 o 
   2   1   4      313.29      323.53     17.62 o 
   3   1   4      874.92      949.52     30.58 o 
   4   1   4      266.47      221.29     34.15 o 
   5   1   4      198.41      203.92     31.73 o 
   6   1   4       11.33       13.46      8.87 o 
   7   1   4      213.34      276.24     20.84 o 
   8   1   4       21.64       19.27      8.12 o 
   9   1   4       42.73       55.95     20.47 o 
  10   1   4        5.13       30.21     18.61 o 
  -7   2   4       24.74       14.44     14.48 o 
  -6   2   4       91.37       82.69     84.76 o 
  -5   2   4       15.94       24.36     14.86 o 
  -4   2   4      209.34      171.71     89.78 o 
  -3   2   4      173.96      167.11     13.23 o 
  -2   2   4      134.38      111.64     10.36 o 
  -1   2   4      525.42      440.19     15.90 o 
   0   2   4      155.39      131.04      8.28 o 
   1   2   4     3923.22     3758.56    301.79 o 
   2   2   4      485.76      467.75     22.70 o 
   3   2   4      472.51      462.97     23.88 o 
   4   2   4        2.34        2.41      3.07 o 
   5   2   4      947.83     1059.82     24.22 o 
   6   2   4        3.22        3.08      4.77 o 
   7   2   4      255.28      323.20     21.83 o 
   8   2   4        4.35        3.22      6.74 o 
   9   2   4      122.48      144.46     28.84 o 
  10   2   4       14.08       32.69     18.67 o 
  -7   3   4        2.29        8.78     10.18 o 
  -6   3   4       49.12       49.58     45.25 o 
  -5   3   4       37.70       20.98     15.10 o 
  -4   3   4        5.05        0.86      6.11 o 
  -3   3   4      135.28      143.73     17.46 o 
  -2   3   4       72.22       60.41      9.08 o 
  -1   3   4     2799.31     2650.40     39.58 o 
   0   3   4      174.26      161.92      9.42 o 
   1   3   4      432.19      363.26     11.59 o 
   2   3   4        0.36        0.35      2.20 o 
   3   3   4     1403.12     1347.67     42.92 o 
   4   3   4        1.79        3.87      3.56 o 
   5   3   4      683.90      806.14     73.56 o 
   6   3   4       95.40      125.95     12.50 o 
   7   3   4      172.38      171.81     15.25 o 
   8   3   4       41.06       47.02     19.17 o 
   9   3   4      197.70      238.93     35.85 o 
  10   3   4       38.94       30.70     20.90 o 
  -7   4   4        0.55        1.15     10.15 o 
  -6   4   4        5.16        8.69      9.33 o 
  -5   4   4        0.67       -0.96      7.21 o 
  -4   4   4       15.60       16.14      7.78 o 
  -3   4   4      735.54      669.86     25.46 o 
  -2   4   4       23.36       37.26     10.39 o 
  -1   4   4      298.94      278.90     14.17 o 
   0   4   4       88.34       88.97      8.27 o 
   1   4   4     1198.44     1145.84     42.77 o 
   2   4   4       78.00       80.76      7.18 o 
   3   4   4      913.19      885.64     22.33 o 
   4   4   4      155.00      173.26     12.07 o 
   5   4   4       89.56      102.01     21.18 o 
   6   4   4       34.37       40.23      9.18 o 
   7   4   4      534.92      623.69     44.85 o 
   8   4   4        9.97       13.71     16.25 o 
   9   4   4        2.71       15.57     17.24 o 
  -6   5   4        1.08        2.80     11.20 o 
  -5   5   4      137.72       76.67     76.88 o 
  -4   5   4        5.23        8.16      7.63 o 
  -3   5   4       97.67      116.31     13.58 o 
  -2   5   4      135.60      146.20     13.09 o 
  -1   5   4      650.30      621.94     21.58 o 
   0   5   4       95.88       98.93     10.09 o 
   1   5   4      836.41      756.02     21.38 o 
   2   5   4       72.73       71.47      8.27 o 
   3   5   4       33.61       45.91      7.70 o 
   4   5   4       83.68      104.16     15.26 o 
   5   5   4      616.30      645.79     26.92 o 
   6   5   4        3.51        1.43      6.24 o 
   7   5   4       43.10       88.76     24.69 o 
   8   5   4      366.18      387.49     41.62 o 
   9   5   4       43.44       26.73     20.78 o 
  -6   6   4        4.59        8.62     10.53 o 
  -5   6   4        7.30        3.82      8.73 o 
  -4   6   4       51.60       74.24     13.40 o 
  -3   6   4      146.80      180.75     16.70 o 
  -2   6   4       22.76       10.17     14.73 o 
  -1   6   4      396.94      297.84     87.74 o 
   0   6   4       46.39       45.04      8.90 o 
   1   6   4      393.64      358.28     17.21 o 
   2   6   4      613.38      580.58     21.32 o 
   3   6   4      255.24      247.32     15.43 o 
   4   6   4      170.84      187.55     15.56 o 
   5   6   4      131.12      151.92     22.80 o 
   6   6   4      478.76      454.97     39.39 o 
   7   6   4       51.19       44.10     19.72 o 
   8   6   4       73.09       99.74     28.59 o 
  -5   7   4       14.90       23.63     15.26 o 
  -4   7   4        1.94        6.32      8.49 o 
  -3   7   4       65.30       99.77     17.18 o 
  -2   7   4       19.09       20.40      8.34 o 
  -1   7   4      267.09      266.32     17.30 o 
   0   7   4     1107.83      630.03    533.59 o 
   1   7   4       83.77       98.92     12.29 o 
   2   7   4      739.61      667.86     25.02 o 
   3   7   4      240.63      234.08     16.63 o 
   4   7   4      268.56      276.12     21.96 o 
   5   7   4       29.66       37.90     16.56 o 
   6   7   4       87.94       85.60     23.38 o 
   7   7   4        1.15       11.85     14.27 o 
   8   7   4       26.67       33.00     19.41 o 
  -5   8   4        1.88        1.74     11.85 o 
  -4   8   4        0.02        4.65     11.54 o 
  -3   8   4       43.82       74.38     14.32 o 
  -2   8   4      522.36      626.19     27.47 o 
  -1   8   4       87.50       90.35     13.22 o 
   0   8   4      618.44      595.58     25.47 o 
   1   8   4      232.40       97.60     93.26 o 
   2   8   4      176.35      175.08     15.83 o 
   3   8   4       16.67       15.72      8.24 o 
   4   8   4      146.31      168.24     17.82 o 
   5   8   4       12.02        7.20     12.47 o 
   6   8   4      121.18      108.61     27.73 o 
   7   8   4        3.58       -2.85     13.77 o 
  -4   9   4       84.00      110.28     24.44 o 
  -3   9   4       60.48       76.11     21.21 o 
  -2   9   4      161.32      198.18     27.85 o 
  -1   9   4       55.25       73.96     13.42 o 
   0   9   4      204.22      212.18     18.18 o 
   1   9   4       34.91       36.96     10.82 o 
   2   9   4      238.76      181.48     61.35 o 
   3   9   4       15.36       21.58     10.17 o 
   4   9   4      286.69      205.99     31.57 o 
   5   9   4       13.84       19.35     16.00 o 
   6   9   4       10.08       14.76     16.25 o 
  -2  10   4      122.08      111.77     25.25 o 
  -1  10   4       60.53       57.75     18.55 o 
   0  10   4      147.56      164.62     26.55 o 
   1  10   4        1.05       -3.38      8.82 o 
   2  10   4      283.78      246.59     21.80 o 
   3  10   4       13.01       18.42     16.07 o 
   4  10   4       37.37       42.18     20.16 o 
   5  10   4       50.22       30.64     21.34 o 
   0  11   4       90.10       97.57     24.62 o 
   1  11   4       15.19       15.07     16.62 o 
   0  -9   5        2.98        3.23     12.84 o 
   1  -9   5      132.79      127.84     26.92 o 
   2  -9   5       11.00       19.35     13.89 o 
   3  -9   5      184.51      170.70     30.21 o 
   4  -9   5       21.44       12.34     14.20 o 
  -2  -8   5       13.41       20.78     15.38 o 
  -1  -8   5      381.81      403.61     39.08 o 
   0  -8   5       11.32       21.09     15.26 o 
   1  -8   5       37.79       33.56     15.44 o 
   2  -8   5       39.05       35.17     15.44 o 
   3  -8   5       60.30       61.53     19.35 o 
   4  -8   5       29.90       18.48     13.58 o 
   5  -8   5       30.83       52.66     18.42 o 
   6  -8   5       19.88       32.19     17.68 o 
  -3  -7   5      455.83      481.15     43.11 o 
  -2  -7   5       12.56       21.21     13.96 o 
  -1  -7   5       39.90       53.84     18.61 o 
   0  -7   5        6.15       14.14     11.97 o 
   1  -7   5       57.37       45.71     16.62 o 
   2  -7   5      127.19      154.32     25.68 o 
   3  -7   5       82.59       81.81     19.60 o 
   4  -7   5       35.53       69.53     18.42 o 
   5  -7   5       11.13        3.72     10.17 o 
   6  -7   5      123.80      145.52     26.55 o 
   7  -7   5       29.55       12.65     12.84 o 
  -4  -6   5       37.68       41.68     17.37 o 
  -3  -6   5       87.53       68.66     20.28 o 
  -2  -6   5      131.67      131.37     25.06 o 
  -1  -6   5       74.23       83.61     20.90 o 
   0  -6   5      297.26      373.84     32.94 o 
   1  -6   5      211.75      212.44     25.25 o 
   2  -6   5       37.47       28.10     11.85 o 
   3  -6   5        1.09       -5.64      6.76 o 
   4  -6   5      263.39      271.31     26.49 o 
   5  -6   5       28.00       17.18     11.23 o 
   6  -6   5        0.45        1.61     10.36 o 
   7  -6   5        2.05        4.90     10.79 o 
   8  -6   5       13.46       17.31     14.20 o 
  -5  -5   5       20.69       17.99     13.71 o 
  -4  -5   5       94.78       90.68     22.27 o 
  -3  -5   5       60.78       53.41     17.43 o 
  -2  -5   5      245.72      294.01     29.84 o 
  -1  -5   5      297.62      315.91     29.46 o 
   0  -5   5       37.00       38.52     14.51 o 
   1  -5   5        5.68        5.58      9.80 o 
   2  -5   5      331.81      364.41     28.90 o 
   3  -5   5       13.31        9.24      8.31 o 
   4  -5   5        0.25        9.92      8.44 o 
   5  -5   5        0.02       -1.92      7.63 o 
   6  -5   5       43.29       52.91     15.01 o 
   7  -5   5        3.24        2.61      9.12 o 
   8  -5   5        2.19       49.81     16.75 o 
  -5  -4   5        2.73       -2.54     10.11 o 
  -4  -4   5      123.27       89.70     58.37 o 
  -3  -4   5      172.86      151.87     52.94 o 
  -2  -4   5       20.15        9.83      8.08 o 
  -1  -4   5        2.62       -1.56      7.60 o 
   0  -4   5      223.71      232.07     21.00 o 
   1  -4   5       10.93       15.33      8.06 o 
   2  -4   5       12.61        8.50      9.06 o 
   3  -4   5        7.28        2.05      7.57 o 
   4  -4   5       30.50       17.06      9.18 o 
   5  -4   5        0.02       -1.86      6.02 o 
   6  -4   5       33.68        0.93      5.27 o 
   7  -4   5       28.52        0.87      6.02 o 
   8  -4   5       82.88        4.28      8.75 o 
   9  -4   5       13.01        1.74     10.30 o 
  -6  -3   5       86.90      107.68     25.12 o 
  -5  -3   5       40.08       23.84     14.02 o 
  -4  -3   5        2.02        0.91      7.49 o 
  -3  -3   5        3.09        0.64      6.42 o 
  -2  -3   5       40.21       52.73     17.15 o 
  -1  -3   5       12.81       16.01      8.59 o 
   0  -3   5      203.72      202.19     84.67 o 
   1  -3   5       14.30       14.20      6.27 o 
   2  -3   5       37.01       13.20     16.69 o 
   3  -3   5        2.46        3.60      6.14 o 
   4  -3   5       30.05       42.98     11.16 o 
   5  -3   5        0.02        0.31      7.20 o 
   6  -3   5      181.50      197.43     20.47 o 
   7  -3   5       21.47       52.10     14.20 o 
   8  -3   5       49.60       65.00     17.62 o 
   9  -3   5       15.95        2.11     12.78 o 
  -6  -2   5       32.84       27.82     18.14 o 
  -5  -2   5       13.72        9.94      8.99 o 
  -4  -2   5        6.04        3.21      7.25 o 
  -3  -2   5       25.12       16.45      8.52 o 
  -2  -2   5      426.44      360.95    123.78 o 
  -1  -2   5        1.24        2.22      7.41 o 
   0  -2   5      342.44      406.90     70.84 o 
   1  -2   5       58.50       62.10     21.86 o 
   2  -2   5        1.14        1.40      3.70 o 
   3  -2   5      217.35      199.22     15.23 o 
   4  -2   5      212.79      175.82     22.11 o 
   5  -2   5        7.10        7.91      4.36 o 
   6  -2   5      248.26      256.79     20.78 o 
   7  -2   5       13.78        8.87      9.68 o 
   8  -2   5       28.69       56.94     14.89 o 
   9  -2   5       41.29       52.41     17.24 o 
  -6  -1   5       16.34       12.44     10.25 o 
  -5  -1   5       48.37       27.00     21.40 o 
  -4  -1   5      243.29      205.02     98.90 o 
  -3  -1   5        3.27        0.92      6.04 o 
  -2  -1   5      240.58      238.15     80.42 o 
  -1  -1   5       52.26       59.71      9.38 o 
   0  -1   5       16.96        9.51     11.97 o 
   1  -1   5      473.04      538.48     17.43 o 
   2  -1   5      260.25      263.10     11.71 o 
   3  -1   5       35.91       31.92      5.06 o 
   4  -1   5      694.71      679.25     17.08 o 
   5  -1   5       25.83       25.77      5.76 o 
   6  -1   5       69.46       78.26      8.92 o 
   7  -1   5      277.44      345.64     37.22 o 
   8  -1   5       61.62       93.91     17.00 o 
  -6   0   5       76.50       60.43     61.44 o 
  -5   0   5       10.96        3.47     16.62 o 
  -4   0   5       53.74       41.05     21.99 o 
  -3   0   5        5.59       -2.54      5.58 o 
  -2   0   5       80.69       80.51     11.07 o 
  -1   0   5      246.88      249.97     14.25 o 
   0   0   5      146.94      142.76     19.17 o 
   1   0   5      101.51      106.72      8.51 o 
   2   0   5      794.44      865.70     22.39 o 
   3   0   5      512.10      477.92     12.95 o 
   4   0   5       33.86       24.81      4.75 o 
   5   0   5     1396.54     1453.56    102.31 o 
   6   0   5      191.69      176.50     11.82 o 
   7   0   5        1.24       -4.59      4.81 o 
   8   0   5       32.80       40.52      9.92 o 
   9   0   5      106.21      171.57     25.87 o 
  -7   1   5        1.50       12.42     10.55 o 
  -6   1   5        9.19       10.61     10.29 o 
  -5   1   5        3.76        2.45      7.73 o 
  -4   1   5       38.56       41.10     10.95 o 
  -3   1   5       89.58       75.50     46.64 o 
  -2   1   5        1.54       -1.79      4.52 o 
  -1   1   5        3.11        2.37      3.60 o 
   0   1   5      231.65      244.24     12.09 o 
   1   1   5      477.44      514.40     19.23 o 
   2   1   5        7.08       10.61      6.57 o 
   3   1   5     3227.94     3516.52     63.21 o 
   4   1   5      263.40      265.29     18.86 o 
   5   1   5        0.03        1.65      3.64 o 
   6   1   5       25.89       35.05     11.48 o 
   7   1   5      209.62      265.94     15.55 o 
   8   1   5       20.88       64.69     17.80 o 
   9   1   5       89.31      110.41     24.25 o 
  10   1   5       10.92        9.99     16.81 o 
  -6   2   5        3.87        2.16      9.21 o 
  -5   2   5       40.05       40.41     34.92 o 
  -4   2   5       31.88       23.30     16.87 o 
  -3   2   5      198.63      259.66     17.36 o 
  -2   2   5        7.99        5.21      8.81 o 
  -1   2   5        1.92        1.43      7.20 o 
   0   2   5       44.42       48.63      6.80 o 
   1   2   5     1924.17     1874.06    131.25 o 
   2   2   5      124.31      129.14     14.33 o 
   3   2   5       14.82       45.90     10.73 o 
   4   2   5       24.67       33.99     10.11 o 
   5   2   5      184.44      201.03     12.34 o 
   6   2   5       16.84       26.32      6.38 o 
   7   2   5      330.67      385.07     31.20 o 
   8   2   5       62.36       73.69     19.79 o 
   9   2   5       41.76       53.47     20.66 o 
  10   2   5       28.90       43.42     20.78 o 
  -6   3   5       25.46       17.62     21.83 o 
  -5   3   5      192.55       25.87     17.12 o 
  -4   3   5        1.01        4.87      6.90 o 
  -3   3   5       70.27       62.59     11.09 o 
  -2   3   5       16.18       17.15      6.58 o 
  -1   3   5      434.25      331.71     15.66 o 
   0   3   5       31.81       39.64      9.27 o 
   1   3   5       10.13       30.21      4.98 o 
   2   3   5      206.57      211.64     18.48 o 
   3   3   5       91.46       84.92     14.64 o 
   4   3   5        5.53        5.21      6.82 o 
   5   3   5      758.96      694.02     36.66 o 
   6   3   5      217.60      217.72     24.75 o 
   7   3   5      306.54      298.85     29.96 o 
   8   3   5       36.71       36.72     17.00 o 
   9   3   5       56.88       85.10     25.18 o 
  10   3   5        6.43       19.48     19.17 o 
  -6   4   5        0.02       10.50      9.84 o 
  -5   4   5       31.18       12.97     14.82 o 
  -4   4   5        0.17        4.42      6.70 o 
  -3   4   5      138.04      141.88     14.96 o 
  -2   4   5       16.70       16.08      6.49 o 
  -1   4   5       55.15       49.56      8.29 o 
   0   4   5      120.13      101.84      9.41 o 
   1   4   5        2.11        0.11      3.16 o 
   2   4   5       12.58       12.47      4.21 o 
   3   4   5      855.22      755.12     36.29 o 
   4   4   5      157.35      151.53     20.22 o 
   5   4   5     1064.28      916.76     44.66 o 
   6   4   5      258.17      235.58     26.98 o 
   7   4   5      131.13      155.56     26.80 o 
   8   4   5       81.36       76.91     23.14 o 
   9   4   5        0.13       -7.88     12.96 o 
  -6   5   5        3.08       -3.77      9.64 o 
  -5   5   5       54.91       39.31     35.11 o 
  -4   5   5       14.58       21.98      9.56 o 
  -3   5   5       99.69      146.86     15.59 o 
  -2   5   5        7.50       11.61      6.29 o 
  -1   5   5       39.35       39.02      9.34 o 
   0   5   5        4.06        0.61      4.42 o 
   1   5   5      237.94      191.91     12.02 o 
   2   5   5       11.61       12.31      4.92 o 
   3   5   5     1461.10     1216.79     25.65 o 
   4   5   5     1069.76     1027.48     47.08 o 
   5   5   5      323.44      295.25     29.03 o 
   6   5   5      418.32      377.06     34.24 o 
   7   5   5        0.10       -3.10     10.23 o 
   8   5   5       22.39       38.21     20.72 o 
   9   5   5        8.77        2.30     15.82 o 
  -5   6   5       23.84       17.64     16.41 o 
  -4   6   5        0.82        0.76      7.94 o 
  -3   6   5       41.95       52.06     11.54 o 
  -2   6   5       20.26       28.61      8.56 o 
  -1   6   5        0.83        1.35      5.59 o 
   0   6   5       15.48       12.97      6.24 o 
   1   6   5      695.28      583.24     21.43 o 
   2   6   5      981.29      899.70     25.21 o 
   3   6   5      596.23      545.07     20.36 o 
   4   6   5      444.98      376.38     31.76 o 
   5   6   5       11.27       17.31     12.90 o 
   6   6   5      110.30      123.50     25.43 o 
   7   6   5       12.18        6.39     13.34 o 
   8   6   5       22.84       17.24     17.12 o 
  -5   7   5       11.36        6.41     10.00 o 
  -4   7   5       34.01       56.85     13.50 o 
  -3   7   5       11.19        2.91      8.00 o 
  -2   7   5       62.15       45.18     22.14 o 
  -1   7   5      180.73      176.70     15.16 o 
   0   7   5      141.81      151.31     14.01 o 
   1   7   5      468.77      448.43     32.07 o 
   2   7   5       28.94       30.77      8.03 o 
   3   7   5       68.90       81.75     20.03 o 
   4   7   5       36.17       35.11     14.45 o 
   5   7   5        0.32        9.12     10.17 o 
   6   7   5       41.67       24.00     16.07 o 
   7   7   5       89.19       86.78     25.12 o 
   8   7   5       98.84      109.91     29.71 o 
  -4   8   5       43.74       70.09     20.78 o 
  -3   8   5       52.85       92.79     16.44 o 
  -2   8   5        0.10       -2.14      7.66 o 
  -1   8   5      122.72      100.78     48.69 o 
   0   8   5       23.20       18.06      8.49 o 
   1   8   5      147.29      135.98     14.89 o 
   2   8   5        0.12        2.94      6.53 o 
   3   8   5        9.60        4.40     11.54 o 
   4   8   5       11.59       17.55     13.21 o 
   5   8   5       34.35       32.50     17.93 o 
   6   8   5      191.09      182.05     32.69 o 
   7   8   5        0.22        5.52     14.76 o 
  -3   9   5       12.53        7.69     15.38 o 
  -2   9   5        5.97       10.56     10.02 o 
  -1   9   5      115.50      120.86     16.25 o 
   0   9   5        3.14        8.52      8.20 o 
   1   9   5        4.33        3.30      7.66 o 
   2   9   5       39.37       46.27     17.99 o 
   3   9   5        2.38        1.55     13.71 o 
   4   9   5      103.84      103.52     27.35 o 
   5   9   5        1.02        8.44     14.02 o 
   6   9   5      406.96      323.66     39.20 o 
  -2  10   5       14.00       26.92     16.00 o 
  -1  10   5        5.92       -3.29     12.47 o 
   0  10   5      136.09      124.55     17.81 o 
   1  10   5        0.65        2.73     13.96 o 
   2  10   5        4.94       16.69     16.13 o 
   3  10   5        0.32        7.75     15.01 o 
   4  10   5      256.10      231.98     37.09 o 
   5  10   5       49.76       32.63     20.53 o 
  -1  -8   6       21.13       18.92     14.64 o 
   0  -8   6        4.59        4.84     12.78 o 
   1  -8   6      146.03      180.25     30.27 o 
   2  -8   6        0.13        4.53     12.28 o 
   3  -8   6       33.13       46.21     17.93 o 
   4  -8   6      167.16      214.99     32.01 o 
   5  -8   6        8.96       -1.43     12.03 o 
  -2  -7   6        1.72        5.15     12.03 o 
  -1  -7   6      118.64      109.85     25.18 o 
   0  -7   6       21.15       18.61     13.15 o 
   1  -7   6       33.66       30.46     15.01 o 
   2  -7   6      219.55      288.37     31.20 o 
   3  -7   6        7.25       12.34     11.48 o 
   4  -7   6        3.73        4.78     10.48 o 
   5  -7   6       10.56       21.77     13.46 o 
   6  -7   6        0.45        0.00     11.54 o 
   7  -7   6        0.04        1.86     13.27 o 
  -3  -6   6       87.09      107.62     25.62 o 
  -2  -6   6      125.32      120.89     24.87 o 
  -1  -6   6       34.66       33.87     16.38 o 
   0  -6   6      137.91      175.91     27.54 o 
   1  -6   6        3.14        1.92      9.68 o 
   2  -6   6       72.36       71.46     18.05 o 
   3  -6   6       19.83       27.54     13.21 o 
   4  -6   6       13.99       24.13     12.41 o 
   5  -6   6        0.38       13.58     11.10 o 
   6  -6   6        0.61        9.68     11.29 o 
   7  -6   6        0.19        9.61     12.03 o 
  -4  -5   6       82.48       92.54     25.12 o 
  -3  -5   6       58.34       52.29     18.24 o 
  -2  -5   6      105.51       87.01     37.74 o 
  -1  -5   6        0.50       -0.30      7.52 o 
   0  -5   6      333.00      309.64     30.08 o 
   1  -5   6        1.23        2.05      8.81 o 
   2  -5   6      100.78      103.77     19.66 o 
   3  -5   6        0.09        8.19      8.44 o 
   4  -5   6       12.88       24.75     10.79 o 
   5  -5   6        0.17        4.03      8.06 o 
   6  -5   6      136.57       -6.51      6.51 o 
   7  -5   6        0.55        5.89      9.12 o 
   8  -5   6        2.12       -0.74     10.05 o 
  -5  -4   6       50.06       49.87     20.10 o 
  -4  -4   6       87.57       63.60     33.40 o 
  -3  -4   6        1.26        1.80      8.36 o 
  -2  -4   6      597.04      425.33    140.83 o 
  -1  -4   6       13.61       14.83      8.79 o 
   0  -4   6      199.25      149.27     22.70 o 
   1  -4   6        1.63        3.95      6.29 o 
   2  -4   6       85.16      107.56     18.86 o 
   3  -4   6        0.00        1.92      6.26 o 
   4  -4   6      469.88      623.75     34.86 o 
   5  -4   6       39.62       51.92     13.83 o 
   6  -4   6        8.84       32.81     11.97 o 
   7  -4   6        2.57       -0.37      8.68 o 
   8  -4   6        6.48        4.53     10.98 o 
  -5  -3   6       10.12       12.43     10.34 o 
  -4  -3   6      355.41      278.50    152.28 o 
  -3  -3   6       37.67       19.53     11.54 o 
  -2  -3   6      146.10      113.38     42.46 o 
  -1  -3   6       18.64       17.24      8.46 o 
   0  -3   6       69.74       52.61     10.40 o 
   1  -3   6        6.05        7.52      6.57 o 
   2  -3   6      597.68      661.76     27.11 o 
   3  -3   6      106.69      110.78      9.93 o 
   4  -3   6      104.97      143.47     17.74 o 
   5  -3   6        3.60       36.29     11.35 o 
   6  -3   6        1.89        7.20      8.87 o 
   7  -3   6       28.01       63.58     14.82 o 
   8  -3   6       23.81       41.87     14.27 o 
  -5  -2   6       22.00        8.55     11.97 o 
  -4  -2   6       25.67       11.71     14.27 o 
  -3  -2   6       49.13       35.08     18.58 o 
  -2  -2   6        4.47       -1.80      6.02 o 
  -1  -2   6       53.01       46.26      9.83 o 
   0  -2   6      232.14      212.50     34.92 o 
   1  -2   6       25.44       28.29      7.56 o 
   2  -2   6      210.88      203.97     12.68 o 
   3  -2   6        4.38        9.40      4.69 o 
   4  -2   6       16.72       18.62      5.26 o 
   5  -2   6        8.95        5.58      6.57 o 
   6  -2   6       76.18      110.90     15.82 o 
   7  -2   6       11.45       22.02     11.29 o 
  -6  -1   6        0.05       -3.81      8.98 o 
  -5  -1   6       22.92       17.88     14.92 o 
  -4  -1   6        2.27        7.41      8.46 o 
  -3  -1   6       25.89       36.37     10.82 o 
  -2  -1   6       34.46       23.30      8.92 o 
  -1  -1   6        7.15       10.91      6.72 o 
   0  -1   6      188.18      199.38     13.57 o 
   1  -1   6       18.43       21.57      6.54 o 
   2  -1   6      230.67      259.20     13.29 o 
   3  -1   6       61.75       48.75      6.53 o 
   4  -1   6      154.50      155.05      9.89 o 
   5  -1   6       45.20       63.45      7.56 o 
   6  -1   6       29.32       34.06      7.07 o 
   7  -1   6       13.20       23.95      7.05 o 
  -6   0   6        5.53        2.37      9.98 o 
  -5   0   6        2.11        1.73      8.32 o 
  -4   0   6        3.03        3.89      7.88 o 
  -3   0   6       12.86       11.02      7.88 o 
  -2   0   6      118.44      120.90     13.95 o 
  -1   0   6      121.05       36.98     54.80 o 
   0   0   6      606.47      617.90     21.32 o 
   1   0   6      686.83      665.02     34.61 o 
   2   0   6      131.47      123.24      9.36 o 
   3   0   6        7.29        4.43      3.26 o 
   4   0   6       88.96       85.99      7.91 o 
   5   0   6       46.58       48.34      6.68 o 
   6   0   6        1.13       -1.42      4.12 o 
   7   0   6      111.58      117.79     17.06 o 
   8   0   6       10.13        9.86     10.42 o 
  -6   1   6        0.00       -2.63      9.33 o 
  -5   1   6        8.91       -3.30     21.09 o 
  -4   1   6       37.12       13.13     16.75 o 
  -3   1   6      144.28      131.66     73.50 o 
  -2   1   6      519.11      556.04     35.05 o 
  -1   1   6     1110.93     1067.44     59.17 o 
   0   1   6       38.60       42.29      7.66 o 
   1   1   6      182.27      151.66     10.05 o 
   2   1   6       74.65       67.12      6.95 o 
   3   1   6      523.57      601.79     27.97 o 
   4   1   6       19.54       14.64      8.00 o 
   5   1   6      283.95      246.37     20.16 o 
   6   1   6        3.54       14.45      9.12 o 
   7   1   6       21.45       27.42     12.28 o 
   8   1   6        0.82        1.05      8.99 o 
   9   1   6       15.89        7.82     12.34 o 
  10   1   6      110.26      126.54     27.23 o 
  -6   2   6        2.03        2.10      9.81 o 
  -5   2   6       23.77       17.33     25.87 o 
  -4   2   6      157.18      169.60    123.56 o 
  -3   2   6      370.42      447.87     23.29 o 
  -2   2   6        6.67        1.84      5.92 o 
  -1   2   6       54.10       51.83     13.55 o 
   0   2   6       14.73       13.46      5.64 o 
   1   2   6      468.48      576.40     46.89 o 
   2   2   6       10.19        9.30      7.38 o 
   3   2   6      582.81      470.97     26.42 o 
   4   2   6        2.20        4.71      6.45 o 
   5   2   6      101.49      111.46     16.93 o 
   6   2   6        1.12        1.30      8.13 o 
   7   2   6        6.35       -4.96      7.82 o 
   8   2   6      165.81      181.86     26.55 o 
   9   2   6       96.82      148.62     27.17 o 
  10   2   6       40.64       44.97     20.90 o 
  -6   3   6       18.78       19.07     12.51 o 
  -5   3   6       14.24       17.98     10.63 o 
  -4   3   6        0.27        0.08      7.16 o 
  -3   3   6        3.54       -0.19     10.36 o 
  -2   3   6        0.22        0.39      5.40 o 
  -1   3   6      111.89      118.19     11.45 o 
   0   3   6        0.37        0.54      3.95 o 
   1   3   6      667.82      547.70     30.52 o 
   2   3   6       32.59       31.45     10.79 o 
   3   3   6      325.36      262.56     21.83 o 
   4   3   6        5.02        5.95      8.13 o 
   5   3   6       31.97       52.17     14.39 o 
   6   3   6       50.27       36.91     14.20 o 
   7   3   6       84.77       85.66     19.72 o 
   8   3   6      119.49      149.05     26.24 o 
   9   3   6       10.43       -2.79     12.22 o 
  10   3   6       14.80       31.94     18.36 o 
  -5   4   6        9.63       -6.95     13.89 o 
  -4   4   6        1.57        4.73      7.70 o 
  -3   4   6       53.67       73.22     12.80 o 
  -2   4   6        2.11        4.78      5.97 o 
  -1   4   6      221.85      196.01     13.93 o 
   0   4   6       76.99       74.80      9.30 o 
   1   4   6      433.03      383.29     14.98 o 
   2   4   6        0.03        2.54      3.57 o 
   3   4   6      281.14      242.40     22.83 o 
   4   4   6        3.23        1.24      8.25 o 
   5   4   6       10.91        7.63     10.54 o 
   6   4   6       46.19       59.79     17.37 o 
   7   4   6       23.64       26.86     14.45 o 
   8   4   6       28.52       32.25     17.31 o 
   9   4   6      120.20      219.58     34.86 o 
  -5   5   6       59.67       49.57     44.41 o 
  -4   5   6       15.58       18.92     10.16 o 
  -3   5   6       10.83       17.86      8.51 o 
  -2   5   6       36.02       39.49      9.84 o 
  -1   5   6      217.18      227.59     15.47 o 
   0   5   6       23.02       28.04      7.44 o 
   1   5   6      318.00      224.10     12.87 o 
   2   5   6       33.51       35.04      6.28 o 
   3   5   6       10.40       14.33     10.54 o 
   4   5   6      240.67      238.12     26.55 o 
   5   5   6       33.85       23.76     13.40 o 
   6   5   6       26.32       41.74     16.31 o 
   7   5   6      411.92      388.91     36.72 o 
   8   5   6       19.59        0.81     13.52 o 
   9   5   6       20.26       17.93     16.93 o 
  -5   6   6        0.59       -4.31      9.81 o 
  -4   6   6       11.18       14.45     10.43 o 
  -3   6   6       68.30      100.28     15.34 o 
  -2   6   6       21.41       29.75     15.72 o 
  -1   6   6      101.65       89.23     12.44 o 
   0   6   6       55.26       58.50      9.84 o 
   1   6   6        9.04        6.71      6.24 o 
   2   6   6     1098.94      920.49     45.47 o 
   3   6   6        9.15        4.84     10.05 o 
   4   6   6      372.19      359.63     32.25 o 
   5   6   6      654.51      582.75     40.75 o 
   6   6   6       13.20       26.86     15.44 o 
   7   6   6        4.87        8.25     14.89 o 
   8   6   6       68.66       89.13     27.29 o 
  -4   7   6        0.83        6.25     10.33 o 
  -3   7   6       10.20       15.38      9.84 o 
  -2   7   6        5.54        6.27      7.84 o 
  -1   7   6        0.09        0.09      6.98 o 
   0   7   6      637.85      596.42     29.62 o 
   1   7   6        5.06        1.73      6.05 o 
   2   7   6      302.55      266.78     27.42 o 
   3   7   6      403.73      351.32     31.88 o 
   4   7   6       61.72       57.19     19.23 o 
   5   7   6        0.19        5.46     11.29 o 
   6   7   6      320.38      295.99     33.99 o 
   7   7   6       16.52        7.69     13.27 o 
   8   7   6        0.27        6.08     14.45 o 
  -3   8   6        0.21        1.10      8.92 o 
  -2   8   6      101.21      117.40     16.72 o 
  -1   8   6       12.32       16.13      8.99 o 
   0   8   6       52.81       61.61     12.08 o 
   1   8   6       48.48       54.65     18.11 o 
   2   8   6      137.77      108.49     22.64 o 
   3   8   6        0.02       -2.61     11.72 o 
   4   8   6      709.16      619.41     45.03 o 
   5   8   6       20.13       12.22     13.09 o 
   6   8   6       41.13       35.23     16.44 o 
   7   8   6        3.01       -7.75     12.84 o 
  -2   9   6        9.79       23.01     11.23 o 
  -1   9   6        7.33        1.95      8.48 o 
   0   9   6       37.91       39.20     17.18 o 
   1   9   6        4.14       -4.03     13.65 o 
   2   9   6      504.51      469.55     39.45 o 
   3   9   6       24.60       21.65     15.13 o 
   4   9   6      157.26      149.11     30.08 o 
   5   9   6       17.07       -1.49     15.44 o 
   6   9   6       56.10       56.82     22.70 o 
   0  10   6       99.30       64.94     20.97 o 
   1  10   6       14.52        4.03     14.02 o 
   2  10   6      139.25      142.60     28.72 o 
   3  10   6       55.74       42.18     21.77 o 
   4  10   6      158.03      213.25     36.04 o 
   1  -8   7       11.67        9.55     15.38 o 
   2  -8   7       64.19       62.21     20.84 o 
   3  -8   7       75.74       80.33     22.27 o 
   4  -8   7        0.27        6.76     13.40 o 
  -1  -7   7        2.30        9.92     13.89 o 
   0  -7   7      149.55      210.52     32.94 o 
   1  -7   7       72.05       67.42     20.66 o 
   2  -7   7        0.01        1.24     11.29 o 
   3  -7   7        2.35        0.87     10.67 o 
   4  -7   7      125.35      134.60     25.31 o 
   5  -7   7        0.10        1.80     11.41 o 
   6  -7   7       15.38       28.10     16.56 o 
  -2  -6   7       87.07      103.52     24.75 o 
  -1  -6   7       35.40       60.48     19.72 o 
   0  -6   7        1.01        0.19     10.54 o 
   1  -6   7       17.57       25.37     15.20 o 
   2  -6   7      319.54      290.47     30.89 o 
   3  -6   7       10.67       35.54     14.95 o 
   4  -6   7       20.53       38.46     14.76 o 
   5  -6   7        1.66       15.44     11.72 o 
   6  -6   7        2.05        1.67      9.55 o 
   7  -6   7       10.84        5.15     10.98 o 
  -3  -5   7        1.21       11.29     10.88 o 
  -2  -5   7       15.44       17.53     11.52 o 
  -1  -5   7       24.19       12.75     14.11 o 
   0  -5   7      286.38      331.66     32.07 o 
   1  -5   7       50.39       86.09     20.22 o 
   2  -5   7        3.76        5.52      9.37 o 
   3  -5   7        0.87        5.40      8.19 o 
   4  -5   7       29.42        6.82      7.13 o 
   5  -5   7       24.71       32.19     12.53 o 
   6  -5   7       45.41       71.08     18.05 o 
   7  -5   7        8.72       21.46     13.03 o 
  -4  -4   7      128.94       90.83     61.69 o 
  -3  -4   7        4.78        4.24      9.57 o 
  -2  -4   7       52.19       36.31     19.07 o 
  -1  -4   7       59.08       51.88     37.53 o 
   0  -4   7       10.87        3.25      7.74 o 
   1  -4   7        1.40       -3.23      7.75 o 
   2  -4   7      196.67        9.49      8.00 o 
   3  -4   7       11.82       14.51      9.24 o 
   4  -4   7       50.92       57.25     14.64 o 
   5  -4   7        0.28       -4.28      6.51 o 
   6  -4   7       28.21       36.10     12.84 o 
   7  -4   7       37.63       31.14     13.52 o 
  -4  -3   7        0.01        1.62      9.67 o 
  -3  -3   7       11.00       -0.40     10.05 o 
  -2  -3   7       39.66       21.17     10.54 o 
  -1  -3   7        0.02        1.50      7.15 o 
   0  -3   7      478.79      666.61     38.64 o 
   1  -3   7        2.73        2.56      5.81 o 
   2  -3   7        4.36        4.50      6.40 o 
   3  -3   7       24.45       45.90     13.34 o 
   4  -3   7       59.90       74.37     15.01 o 
   5  -3   7       63.35       66.99     14.39 o 
   6  -3   7      125.45      156.81     19.48 o 
  -5  -2   7        0.62        7.80     11.87 o 
  -4  -2   7       19.48        8.11     10.04 o 
  -3  -2   7       16.98       11.77      9.49 o 
  -2  -2   7      457.88      401.53    204.66 o 
  -1  -2   7       28.70       20.53      8.46 o 
   0  -2   7       12.78        0.22      5.31 o 
   1  -2   7       32.66       57.91     10.23 o 
   2  -2   7       72.64       87.86     10.77 o 
   3  -2   7        0.12        2.74      4.98 o 
   4  -2   7      238.80      278.47     25.40 o 
   5  -2   7        2.57        5.46      7.51 o 
   6  -2   7       20.89       22.52     10.23 o 
  -5  -1   7       22.46       13.23     11.00 o 
  -4  -1   7      195.90      193.78    123.37 o 
  -3  -1   7       68.35       47.69     21.49 o 
  -2  -1   7       35.64       31.17     32.94 o 
  -1  -1   7        9.77        7.77      6.59 o 
   0  -1   7       75.53       85.00     11.86 o 
   1  -1   7      146.03      146.75     13.02 o 
   2  -1   7      334.97      387.78     17.36 o 
   3  -1   7        7.39        8.49      5.08 o 
   4  -1   7       50.90       57.32      7.67 o 
   5  -1   7      287.75      344.66     14.68 o 
   6  -1   7       35.32       31.01     10.05 o 
  -5   0   7       28.11       13.88     14.55 o 
  -4   0   7       36.05       42.32     27.07 o 
  -3   0   7       32.41       20.36     10.85 o 
  -2   0   7       28.69       21.43     10.36 o 
  -1   0   7       84.87       53.81     14.61 o 
   0   0   7      218.00      226.90     22.67 o 
   1   0   7      106.70      122.98     11.57 o 
   2   0   7      112.27      135.09     10.74 o 
   3   0   7      205.51      229.70     12.17 o 
   4   0   7        4.02        9.92      7.38 o 
   5   0   7      823.77      832.78     34.43 o 
   6   0   7      117.58      103.90     15.63 o 
   7   0   7       16.00       19.23      9.12 o 
   8   0   7        4.59        4.53      8.93 o 
  -5   1   7       56.48       40.49     39.05 o 
  -4   1   7        0.93       -1.85      8.13 o 
  -3   1   7        1.84       -6.46      6.46 o 
  -2   1   7       57.45       70.04     12.59 o 
  -1   1   7      702.80      771.61     79.15 o 
   0   1   7      144.72      191.16     13.92 o 
   1   1   7        0.53        2.35      4.79 o 
   2   1   7        2.66       -2.30      3.90 o 
   3   1   7      914.92      884.01     36.53 o 
   4   1   7       98.53       80.70     14.14 o 
   5   1   7       24.24       28.28     10.85 o 
   6   1   7       27.83       10.92      9.49 o 
   7   1   7      177.36      171.57     20.66 o 
   8   1   7        0.93        6.64      9.49 o 
   9   1   7       44.48      126.47     23.45 o 
  -5   2   7       14.32       13.27     24.00 o 
  -4   2   7       11.75        7.29      8.98 o 
  -3   2   7      629.82      802.15     84.26 o 
  -2   2   7      100.77       35.48     56.44 o 
  -1   2   7       40.83       32.48      8.91 o 
   0   2   7       61.12       58.45      9.24 o 
   1   2   7      783.86      807.00     61.53 o 
   2   2   7       76.62       87.29      8.42 o 
   3   2   7        1.29        4.96      7.44 o 
   4   2   7       55.18       45.53     12.84 o 
   5   2   7      322.72      309.27     25.12 o 
   6   2   7       17.94       24.13     11.10 o 
   7   2   7      240.91      283.47     26.92 o 
   8   2   7       73.94       97.94     21.46 o 
   9   2   7      153.70      186.95     28.47 o 
  10   2   7        2.03        2.11     14.76 o 
  -5   3   7      157.35      155.29    128.09 o 
  -4   3   7       51.53       39.11     48.07 o 
  -3   3   7        0.57        5.75      7.60 o 
  -2   3   7      167.79      125.39     35.73 o 
  -1   3   7      706.96      744.30    110.04 o 
   0   3   7       80.05       93.43     15.91 o 
   1   3   7      152.63      151.96     16.87 o 
   2   3   7       37.50       32.94     13.09 o 
   3   3   7      256.05      161.58     19.66 o 
   4   3   7       30.47       28.22     12.41 o 
   5   3   7      396.31      382.34     30.21 o 
   6   3   7       26.85       22.58     12.41 o 
   7   3   7      489.37      548.14     37.71 o 
   8   3   7      222.07      267.34     30.39 o 
   9   3   7      109.32      142.79     27.97 o 
  -5   4   7        7.64       17.12     15.69 o 
  -4   4   7      152.58      233.30     33.62 o 
  -3   4   7      392.23      477.36     40.50 o 
  -2   4   7       63.93       63.70     11.88 o 
  -1   4   7      167.32      168.46     14.32 o 
   0   4   7       11.57       17.52      6.47 o 
   1   4   7       84.44       62.84      8.27 o 
   2   4   7       39.93       27.60     13.34 o 
   3   4   7      213.27      189.12     21.77 o 
   4   4   7        0.79       -2.54      8.44 o 
   5   4   7      875.33      820.37     44.04 o 
   6   4   7     1159.68     1112.71     52.54 o 
   7   4   7      299.77      269.63     29.77 o 
   8   4   7       99.27      120.58     25.93 o 
   9   4   7       43.68       75.92     24.00 o 
  -4   5   7       18.57       26.47     12.25 o 
  -3   5   7       26.49       43.27     11.84 o 
  -2   5   7        6.31       12.50      8.27 o 
  -1   5   7       16.94       16.76      7.33 o 
   0   5   7      111.45      104.03     11.60 o 
   1   5   7       23.35       19.29     11.66 o 
   2   5   7       19.58        3.16     10.92 o 
   3   5   7      762.41      668.28     39.82 o 
   4   5   7     1331.71     1177.09     52.72 o 
   5   5   7      402.53      378.68     33.49 o 
   6   5   7      114.55      139.19     25.12 o 
   7   5   7       32.62       45.47     18.36 o 
   8   5   7       39.29       64.76     22.58 o 
   9   5   7       15.59       33.18     19.29 o 
  -4   6   7        6.47        5.94     10.79 o 
  -3   6   7        2.89        3.75      8.63 o 
  -2   6   7      145.25      172.98     17.78 o 
  -1   6   7        0.27       -2.02      6.54 o 
   0   6   7      160.03      156.53     13.99 o 
   1   6   7      344.97      313.49     29.46 o 
   2   6   7      371.61      334.08     30.52 o 
   3   6   7      269.59      221.07     25.56 o 
   4   6   7       22.12       16.75     11.79 o 
   5   6   7        0.28        1.92     11.23 o 
   6   6   7        9.01       10.11     13.09 o 
   7   6   7       48.29       63.27     21.77 o 
   8   6   7       98.66      126.23     29.40 o 
  -3   7   7        0.20       -5.75      8.78 o 
  -2   7   7      127.02      159.93     18.22 o 
  -1   7   7      113.97      128.88     15.62 o 
   0   7   7       33.22       39.70     16.00 o 
   1   7   7       88.91       80.51     19.97 o 
   2   7   7       29.07       34.18     14.70 o 
   3   7   7       27.30       24.50     13.27 o 
   4   7   7       12.33       18.98     12.90 o 
   5   7   7       81.33       90.68     23.20 o 
   6   7   7      100.64       82.74     23.51 o 
   7   7   7       31.16       41.06     19.41 o 
   8   7   7      313.99      322.23     43.48 o 
  -2   8   7        4.60       14.63     10.42 o 
  -1   8   7       29.93       30.70     16.62 o 
   0   8   7      109.86      138.07     26.11 o 
   1   8   7       49.12       44.97     17.80 o 
   2   8   7       92.77       96.51     22.76 o 
   3   8   7       84.23       77.78     21.77 o 
   4   8   7        5.38        0.12     11.35 o 
   5   8   7       83.93       92.23     24.94 o 
   6   8   7      483.12      440.89     42.49 o 
   7   8   7        0.83        8.25     15.01 o 
  -1   9   7       18.83       33.62     18.11 o 
   0   9   7       99.01      138.32     27.60 o 
   1   9   7       60.82       61.66     20.41 o 
   2   9   7       14.83        4.47     12.65 o 
   3   9   7       86.48       79.64     23.26 o 
   4   9   7      364.63      362.92     38.64 o 
   5   9   7        1.12       -8.93     12.41 o 
   6   9   7      213.56      225.22     38.83 o 
   1  10   7       47.01       51.36     21.40 o 
   2  10   7      169.53      159.29     30.83 o 
   3  10   7        0.40       -0.43     14.82 o 
   1  -7   8        0.69        1.98     13.34 o 
   2  -7   8        4.21        9.30     14.08 o 
   3  -7   8        5.77       25.31     14.82 o 
   4  -7   8        5.01        8.62     13.96 o 
  -1  -6   8        3.90       -6.82     12.03 o 
   0  -6   8       61.90       90.13     22.52 o 
   1  -6   8       18.29       23.88     15.51 o 
   2  -6   8      117.90      165.05     27.66 o 
   3  -6   8       30.25       58.55     17.74 o 
   4  -6   8       56.25       29.77     14.51 o 
   5  -6   8        2.39       -2.17     10.73 o 
   6  -6   8        6.66       63.83     19.72 o 
  -2  -5   8      110.62      115.62     25.56 o 
  -1  -5   8        4.90       12.28     13.46 o 
   0  -5   8      263.26      330.30     34.36 o 
   1  -5   8        9.98       13.15     13.03 o 
   2  -5   8       95.38       74.43     19.79 o 
   3  -5   8        1.20        0.99      8.06 o 
   4  -5   8       71.17      151.28     23.69 o 
   5  -5   8       24.66       22.83     12.47 o 
   6  -5   8       50.62       71.39     18.67 o 
  -3  -4   8        0.06       -3.19      9.63 o 
  -2  -4   8      146.83      110.78     66.96 o 
  -1  -4   8        0.07       -5.09      8.37 o 
   0  -4   8       68.71       45.95     19.14 o 
   1  -4   8        8.58       21.46     12.90 o 
   2  -4   8      183.07      232.04     25.56 o 
   3  -4   8       85.03      102.16     19.10 o 
   4  -4   8      178.83      207.85     23.07 o 
   5  -4   8        3.87       20.66     11.10 o 
  -3  -3   8        0.10       -1.66      9.82 o 
  -2  -3   8       36.49       37.32     22.61 o 
  -1  -3   8       43.31       33.13     13.52 o 
   0  -3   8      141.42      140.06     69.25 o 
   1  -3   8      206.02      199.60     24.56 o 
   2  -3   8      277.84      295.00     26.55 o 
   3  -3   8       22.91       21.46     11.35 o 
   4  -3   8       52.76       53.34     13.89 o 
   5  -3   8       48.22       62.65     15.38 o 
  -4  -2   8       31.96       32.65     16.90 o 
  -3  -2   8       21.29       13.98     12.53 o 
  -2  -2   8       31.55       24.80     10.94 o 
  -1  -2   8      127.18      100.12     33.00 o 
   0  -2   8      247.03      187.37     89.63 o 
   1  -2   8       62.06       51.52     10.74 o 
   2  -2   8       31.61       35.95      9.31 o 
   3  -2   8        8.43       12.73      6.84 o 
   4  -2   8        1.89        5.58      8.50 o 
  -4  -1   8        1.96        7.14     11.14 o 
  -3  -1   8       13.33       12.21     10.23 o 
  -2  -1   8      176.73      160.30     77.01 o 
  -1  -1   8       12.54        5.69      6.82 o 
   0  -1   8        7.30        2.70      6.54 o 
   1  -1   8      110.21      106.98     13.02 o 
   2  -1   8       25.06       24.13      8.72 o 
   3  -1   8     2333.43     2471.20    111.53 o 
   4  -1   8      854.74      841.65     35.17 o 
   5  -1   8        5.87        7.32      7.69 o 
  -4   0   8       87.89       78.52     76.51 o 
  -3   0   8        3.59       -4.91      8.03 o 
  -2   0   8        0.84        5.79      7.67 o 
  -1   0   8      233.54      240.62     19.25 o 
   0   0   8       59.92       68.93     11.95 o 
   1   0   8     3130.11     3436.16    242.40 o 
   2   0   8      706.31      865.90     25.82 o 
   3   0   8       15.11       16.44      9.61 o 
   4   0   8      138.43      139.44     17.31 o 
   5   0   8      138.39      113.94     16.38 o 
   6   0   8       28.89       20.16     10.17 o 
   7   0   8       73.83       80.88     16.07 o 
  -4   1   8        0.16        0.10      8.94 o 
  -3   1   8       41.10       26.48     21.55 o 
  -2   1   8       24.98       10.18     15.79 o 
  -1   1   8     1322.45     1419.44    124.92 o 
   0   1   8      271.31      346.93     43.17 o 
   1   1   8        1.12        4.60      6.23 o 
   2   1   8      383.74      388.66     28.53 o 
   3   1   8      427.69      342.64     25.80 o 
   4   1   8       28.43       27.48     11.41 o 
   5   1   8      264.95      245.88     22.33 o 
   6   1   8        6.97        8.25      9.06 o 
   7   1   8        1.92        3.91     10.11 o 
   8   1   8       16.35       28.90     13.52 o 
  -4   2   8        1.07       -3.30      8.77 o 
  -3   2   8      178.63      258.94     21.88 o 
  -2   2   8       69.68      100.90     21.90 o 
  -1   2   8        6.08       10.77      7.11 o 
   0   2   8      420.38      479.73     42.21 o 
   1   2   8      500.27      506.86     62.62 o 
   2   2   8       21.78       10.30     10.92 o 
   3   2   8      403.36      380.17     27.91 o 
   4   2   8       49.66       48.44     13.65 o 
   5   2   8       80.34       64.26     15.63 o 
   6   2   8       31.94       29.84     12.78 o 
   7   2   8       98.15      103.40     21.34 o 
   8   2   8        4.92        1.49     10.73 o 
   9   2   8       58.32      101.04     23.51 o 
  -4   3   8       18.34        4.82     10.70 o 
  -3   3   8        1.88        3.46      8.51 o 
  -2   3   8      195.90      260.06     45.62 o 
  -1   3   8      127.88      140.07     20.78 o 
   0   3   8       10.74       20.26      7.53 o 
   1   3   8      172.00      170.08     23.94 o 
   2   3   8       46.67       48.63     15.88 o 
   3   3   8      231.98      216.79     23.76 o 
   4   3   8      131.43      124.86     20.28 o 
   5   3   8       53.70       30.83     13.52 o 
   6   3   8       19.73       17.37     12.22 o 
   7   3   8      127.88      136.58     23.76 o 
   8   3   8       51.88       49.56     18.73 o 
   9   3   8       56.44       43.11     19.60 o 
  -4   4   8       42.98       53.26     46.58 o 
  -3   4   8        0.83        0.26      8.07 o 
  -2   4   8        1.30        7.82      8.28 o 
  -1   4   8       15.57       19.64      8.89 o 
   0   4   8        8.84        9.86      6.99 o 
   1   4   8      261.67      214.30     25.31 o 
   2   4   8      307.06      267.15     26.36 o 
   3   4   8       15.25       12.28     11.41 o 
   4   4   8      236.31      212.38     24.38 o 
   5   4   8      161.93      152.90     24.44 o 
   6   4   8       13.63       28.04     14.70 o 
   7   4   8       63.04       51.92     19.29 o 
   8   4   8        6.38        4.90     13.21 o 
   9   4   8       35.98       17.93     16.31 o 
  -3   5   8        0.60        0.84      9.00 o 
  -2   5   8        2.45        1.80     11.91 o 
  -1   5   8      143.57      146.40     15.77 o 
   0   5   8      230.61      242.34     27.66 o 
   1   5   8        6.66        1.18      9.12 o 
   2   5   8      423.07      331.91     30.39 o 
   3   5   8      101.95      105.38     21.96 o 
   4   5   8      134.25      126.23     22.76 o 
   5   5   8       47.44       43.30     16.69 o 
   6   5   8       25.25       56.76     19.35 o 
   7   5   8       30.11       31.20     16.87 o 
   8   5   8       79.60       66.74     22.89 o 
   9   5   8       44.69       19.48     17.62 o 
  -3   6   8       38.32       55.19     14.40 o 
  -2   6   8       44.40       63.74     13.61 o 
  -1   6   8        6.79        5.21     11.97 o 
   0   6   8      186.49      209.71     29.84 o 
   1   6   8       31.51       24.94     13.27 o 
   2   6   8       43.50       57.50     18.17 o 
   3   6   8       11.54        5.58      9.86 o 
   4   6   8        0.42       -0.31      9.86 o 
   5   6   8        6.25        0.62     10.92 o 
   6   6   8      196.43      211.70     32.07 o 
   7   6   8       24.04       25.43     17.12 o 
   8   6   8      123.07      140.43     30.64 o 
  -2   7   8       31.94       35.73     20.34 o 
  -1   7   8        0.86       -2.79     12.59 o 
   0   7   8        0.28        6.26     12.28 o 
   1   7   8        0.82        5.46     11.54 o 
   2   7   8       21.87       27.29     14.27 o 
   3   7   8        0.72       -2.36     10.67 o 
   4   7   8      193.14      167.78     28.41 o 
   5   7   8        7.22        3.91     13.34 o 
   6   7   8      334.45      372.10     38.77 o 
   7   7   8        1.72        8.37     17.00 o 
  -1   8   8        0.32        5.95     14.39 o 
   0   8   8        0.23        9.86     13.52 o 
   1   8   8        7.24        3.72     11.79 o 
   2   8   8       24.67       40.07     17.55 o 
   3   8   8        7.49       -2.11     12.34 o 
   4   8   8      334.46      353.74     36.60 o 
   5   8   8        0.19       -4.90     11.72 o 
   6   8   8       43.47       36.41     17.74 o 
   0   9   8        3.95        9.86     15.63 o 
   1   9   8       12.91       14.27     14.70 o 
   2   9   8      156.52      176.34     31.45 o 
   3   9   8        3.35        7.38     15.63 o 
   4   9   8        0.23        3.78     13.40 o 
   5   9   8      197.21      167.10     33.31 o 
   2  -6   9      189.10      217.16     31.94 o 
   3  -6   9        0.59        1.24     12.16 o 
   4  -6   9        9.74       27.48     14.64 o 
   0  -5   9       81.38      104.58     24.94 o 
   1  -5   9        1.98        2.36     11.48 o 
   2  -5   9       14.90        4.71     10.05 o 
   3  -5   9        0.78        3.85     11.04 o 
   4  -5   9        7.55        9.12     12.03 o 
  -1  -4   9       29.93       26.67     15.57 o 
   0  -4   9       46.16       63.76     21.34 o 
   1  -4   9        0.02        3.04      9.24 o 
   2  -4   9       45.16       61.97     17.86 o 
   3  -4   9       32.53       47.64     15.26 o 
  -2  -3   9       59.00       47.94     26.98 o 
  -1  -3   9        7.11       10.78     10.42 o 
   0  -3   9       70.20        7.85      9.80 o 
   1  -3   9        5.82       -0.93     10.11 o 
   2  -3   9       34.99       50.12     15.82 o 
   3  -3   9      117.23      118.91     19.91 o 
  -2  -2   9       24.35       22.10     24.97 o 
  -1  -2   9        0.39       -4.11      7.63 o 
   0  -2   9       11.08        6.88      8.58 o 
   1  -2   9       96.74      123.24     15.30 o 
   2  -2   9      140.78      165.84     16.04 o 
  -3  -1   9        0.16        7.99     11.06 o 
  -2  -1   9        1.31       -0.54      9.12 o 
  -1  -1   9      177.79      162.20     85.26 o 
   0  -1   9       76.61       90.09     14.10 o 
   1  -1   9      165.61      181.97     16.80 o 
   2  -1   9       64.19       71.15     18.11 o 
   3  -1   9      177.13      172.81     22.02 o 
   4  -1   9       54.30       69.72     15.20 o 
  -3   0   9      190.22      240.83    149.95 o 
  -2   0   9       10.96       16.31      9.52 o 
  -1   0   9        2.15        6.90      8.78 o 
   0   0   9       33.90       41.40     10.71 o 
   1   0   9        1.00        4.40      7.50 o 
   2   0   9        6.92        9.74     10.67 o 
   3   0   9        3.51        7.69      9.61 o 
   4   0   9       13.54       13.65     10.36 o 
   5   0   9        5.20        0.56      8.56 o 
   6   0   9       13.05       14.89     10.54 o 
  -3   1   9       27.89       35.20     20.28 o 
  -2   1   9        1.13       -2.68      7.71 o 
  -1   1   9       20.51       23.74      9.61 o 
   0   1   9        0.19        1.43      6.58 o 
   1   1   9       33.02       50.61     17.31 o 
   2   1   9        9.25       11.23     10.36 o 
   3   1   9        1.53       -2.11      8.44 o 
   4   1   9       30.25       29.84     12.78 o 
   5   1   9        6.31        1.67      8.44 o 
   6   1   9       18.32        8.81     10.67 o 
   7   1   9      246.25      257.66     25.80 o 
   8   1   9        0.82        0.37     11.16 o 
  -3   2   9        0.05        3.34      9.91 o 
  -2   2   9        0.21        8.24      9.02 o 
  -1   2   9      146.84      200.55     22.76 o 
   0   2   9       69.69       88.89     21.40 o 
   1   2   9       57.38       53.41     17.24 o 
   2   2   9       35.35       38.71     14.70 o 
   3   2   9        7.42       14.58     10.48 o 
   4   2   9        2.36       -2.42      8.44 o 
   5   2   9      352.34      379.30     29.96 o 
   6   2   9        5.38       -4.84      8.75 o 
   7   2   9       28.11       10.54     11.60 o 
   8   2   9       28.62       53.65     18.86 o 
   9   2   9       84.69       94.78     25.12 o 
  -3   3   9      101.46       61.05     82.37 o 
  -2   3   9       62.34       85.04     15.45 o 
  -1   3   9       49.86       83.72     13.60 o 
   0   3   9       30.58       54.46     18.61 o 
   1   3   9       12.10       23.88     14.27 o 
   2   3   9        3.28        3.66      9.99 o 
   3   3   9      267.13      254.68     26.42 o 
   4   3   9        1.79       -1.24      9.61 o 
   5   3   9       27.36       11.23     10.85 o 
   6   3   9      128.46      152.40     24.00 o 
   7   3   9      172.42      206.68     28.41 o 
   8   3   9      187.36      233.29     31.57 o 
   9   3   9       12.07       11.35     14.45 o 
  -3   4   9        2.80        8.82     10.80 o 
  -2   4   9       20.41       20.46     10.76 o 
  -1   4   9        0.27        5.83     12.41 o 
   0   4   9        2.97       -6.70      9.99 o 
   1   4   9      100.69      105.69     22.45 o 
   2   4   9       26.95       23.57     13.83 o 
   3   4   9       19.62       13.34     11.79 o 
   4   4   9       55.77       67.42     18.92 o 
   5   4   9      203.06      175.91     25.99 o 
   6   4   9      167.71      171.38     26.98 o 
   7   4   9        7.85        8.50     13.21 o 
   8   4   9       21.18       20.10     17.37 o 
   9   4   9       30.36       33.37     17.86 o 
  -2   5   9        0.42        4.09     14.76 o 
  -1   5   9       11.10       27.73     15.38 o 
   0   5   9      102.86       82.06     21.09 o 
   1   5   9        6.88       -2.36      9.55 o 
   2   5   9        2.55        3.04     11.35 o 
   3   5   9      108.40      102.10     22.58 o 
   4   5   9       26.62       42.92     17.68 o 
   5   5   9        8.13       16.56     14.14 o 
   6   5   9       50.23       67.92     21.28 o 
   7   5   9       34.23       40.57     18.73 o 
   8   5   9        5.25       16.19     15.94 o 
  -2   6   9       65.50       85.66     26.24 o 
  -1   6   9        0.19       23.07     16.00 o 
   0   6   9       13.10       10.67     12.47 o 
   1   6   9       33.46       39.33     17.00 o 
   2   6   9        4.55        4.40     10.73 o 
   3   6   9        8.54       29.53     15.75 o 
   4   6   9      199.87      220.01     30.64 o 
   5   6   9       11.58       18.17     16.13 o 
   6   6   9        3.41       -1.24     12.53 o 
   7   6   9        8.45       11.54     14.95 o 
   8   6   9      160.66      222.00     37.53 o 
  -1   7   9        6.89       30.52     17.62 o 
   0   7   9        7.72        3.04     12.65 o 
   1   7   9        9.06       12.78     14.70 o 
   2   7   9      318.36      325.21     34.18 o 
   3   7   9        0.34        2.36     11.10 o 
   4   7   9       76.66       94.03     23.69 o 
   5   7   9        0.00       -4.65     12.22 o 
   6   7   9      210.51      200.22     34.61 o 
   7   7   9       63.06       56.51     23.69 o 
   0   8   9      127.91      168.90     31.08 o 
   1   8   9        2.57        8.68     15.07 o 
   2   8   9       86.41       86.16     23.57 o 
   3   8   9       13.17        5.33     16.00 o 
   4   8   9      176.65      210.02     33.99 o 
   5   8   9       84.74       85.16     24.81 o 
   6   8   9      169.27      156.18     32.32 o 
   1  -4  10       63.33       90.31     23.82 o 
   2  -4  10       55.95       66.31     20.16 o 
   0  -3  10       17.30       17.18     14.14 o 
   1  -3  10        0.94      -11.29     11.29 o 
  -1  -2  10        4.96       -2.66      8.50 o 
   0  -2  10       87.56       64.50     40.10 o 
   1  -2  10       27.55       18.11     15.82 o 
  -1  -1  10       22.23       19.41     11.00 o 
   0  -1  10        2.85       11.09      9.76 o 
   1  -1  10       89.59      137.14     26.42 o 
   2  -1  10        4.48       -3.29     12.78 o 
   3  -1  10      600.54      710.96     41.31 o 
  -2   0  10        0.63       -0.38      9.63 o 
  -1   0  10       14.57        9.00     10.08 o 
   0   0  10        1.77       -4.40     14.08 o 
   1   0  10      233.20      277.76     31.08 o 
   2   0  10        6.58       15.57     14.14 o 
   3   0  10       33.63       44.91     16.75 o 
   4   0  10      116.71      150.48     22.76 o 
   5   0  10       87.88       78.15     17.24 o 
  -2   1  10        0.90       -0.84      9.69 o 
  -1   1  10       39.57       26.42     18.05 o 
   0   1  10       15.16       14.14     14.27 o 
   1   1  10       15.66       12.03     12.65 o 
   2   1  10      147.59      169.33     26.18 o 
   3   1  10       99.13       88.02     20.41 o 
   4   1  10       17.72       17.74     13.52 o 
   5   1  10       45.84       61.03     17.00 o 
   6   1  10       48.16       50.68     16.19 o 
   7   1  10       23.55       23.82     14.08 o 
  -2   2  10       20.18       30.33     18.55 o 
  -1   2  10        5.32       10.61     14.39 o 
   0   2  10      105.11      144.71     28.04 o 
   1   2  10       12.90       15.88     13.96 o 
   2   2  10        3.60        9.18     11.54 o 
   3   2  10       45.44       58.06     17.55 o 
   4   2  10       63.11       51.36     17.00 o 
   5   2  10       86.47       85.16     19.72 o 
   6   2  10       47.49       55.02     17.43 o 
   7   2  10       18.19       32.87     17.24 o 
   8   2  10        3.64        7.07     12.47 o 
  -2   3  10       56.62       72.14     24.38 o 
  -1   3  10        1.07       13.71     15.75 o 
   0   3  10        1.76       -4.22     12.28 o 
   1   3  10       27.01       33.99     16.81 o 
   2   3  10       28.21       23.20     14.76 o 
   3   3  10      159.85      158.36     25.74 o 
   4   3  10      227.75      217.41     26.42 o 
   5   3  10       24.40       18.55     13.21 o 
   6   3  10      102.03      112.15     23.14 o 
   7   3  10      129.40      122.94     24.07 o 
   8   3  10        1.11        6.51     13.77 o 
  -1   4  10       15.32       38.33     18.92 o 
   0   4  10        9.09       11.54     15.32 o 
   1   4  10      128.58      128.64     26.92 o 
   2   4  10      245.06      174.73     27.97 o 
   3   4  10       19.40       21.34     15.32 o 
   4   4  10      239.37      247.86     29.34 o 
   5   4  10       48.15       60.35     19.85 o 
   6   4  10        0.75        2.11     11.91 o 
   7   4  10        0.57        0.62     11.60 o 
   8   4  10       19.15       25.62     18.05 o 
  -1   5  10       37.52       40.26     20.03 o 
   0   5  10       70.05       44.85     18.86 o 
   1   5  10       19.11       23.14     16.38 o 
   2   5  10      161.21      157.18     28.35 o 
   3   5  10        3.44        2.73     11.54 o 
   4   5  10        4.09       -7.01     11.66 o 
   5   5  10       23.50       21.15     15.38 o 
   6   5  10       78.48      111.84     25.43 o 
   7   5  10       78.74       80.02     23.63 o 
   8   5  10      104.12      104.58     28.22 o 
   0   6  10       59.53       85.72     24.44 o 
   1   6  10        2.84       14.27     13.34 o 
   2   6  10        0.47        2.79     11.97 o 
   3   6  10       46.59       46.02     18.73 o 
   4   6  10       58.32       76.48     22.95 o 
   5   6  10       34.30       32.32     18.55 o 
   6   6  10      142.27      149.73     29.53 o 
   7   6  10        8.52        3.66     15.51 o 
   1   7  10       17.28        9.24     14.08 o 
   2   7  10        0.21        9.55     13.27 o 
   3   7  10       20.56       10.36     15.63 o 
   4   7  10      103.43       99.93     26.11 o 
   5   7  10        0.10       12.28     15.38 o 
   6   7  10        0.81       -2.67     14.82 o 
   3   8  10       16.19       12.59     15.44 o 
   4   8  10       10.04       -1.05     13.58 o 
   0  -1  11       43.01       25.06     21.90 o 
   1  -1  11       28.76       58.62     23.20 o 
   2  -1  11        5.05       12.72     17.43 o 
   0   0  11       38.45       39.64     20.53 o 
   1   0  11      125.62      123.74     27.23 o 
   2   0  11        8.66       14.39     15.69 o 
   3   0  11       61.40       68.60     20.34 o 
   4   0  11        6.86       14.64     15.01 o 
   0   1  11        2.69       -8.00     13.09 o 
   1   1  11      136.22      138.01     27.54 o 
   2   1  11        0.03        2.79     13.71 o 
   3   1  11        8.76       17.80     13.58 o 
   4   1  11       30.32       32.25     15.07 o 
   5   1  11       16.62       20.22     14.08 o 
   6   1  11       11.21       19.72     14.64 o 
   0   2  11        3.76        2.30     15.26 o 
   1   2  11        6.48       10.42     15.75 o 
   2   2  11       31.97       25.06     16.19 o 
   3   2  11       16.50        9.55     13.40 o 
   4   2  11        0.81        2.17     11.85 o 
   5   2  11      274.74      313.24     32.19 o 
   6   2  11        9.75        1.80     13.34 o 
   7   2  11       10.05        5.95     13.89 o 
   0   3  11        7.90        6.26     14.76 o 
   1   3  11        3.45        0.00     12.65 o 
   2   3  11        0.02      -10.98     11.91 o 
   3   3  11      180.92      170.95     28.35 o 
   4   3  11        1.45       11.85     14.02 o 
   5   3  11        0.59        0.25     13.09 o 
   6   3  11       30.40       39.02     17.43 o 
   7   3  11        0.72        3.35     13.21 o 
   0   4  11        0.08       -1.61     16.25 o 
   1   4  11       57.07       60.48     21.34 o 
   2   4  11       46.87       73.25     20.90 o 
   3   4  11        1.00       -1.43     12.47 o 
   4   4  11       17.96       43.92     18.42 o 
   5   4  11        0.91        4.28     12.28 o 
   6   4  11       40.93       48.82     18.98 o 
   7   4  11       80.49       76.98     22.21 o 
   1   5  11       10.37        4.71     15.07 o 
   2   5  11       24.19       31.20     17.24 o 
   3   5  11        0.98       -1.30     12.65 o 
   4   5  11       74.36       94.28     24.50 o 
   5   5  11      109.72      114.25     27.11 o 
   6   5  11      130.83      128.95     28.16 o 
   2   6  11       89.18      121.76     28.66 o 
   3   6  11       59.46       50.55     21.59 o 
   4   6  11      152.21      121.70     27.66 o 
   5   6  11       18.02       13.77     16.93 o 
   2   0  12        2.42        4.22     17.24 o 
   3   0  12        6.72        4.09     16.62 o 
   2   1  12       11.04       13.21     16.13 o 
   3   1  12        7.26       18.17     17.12 o 
   4   1  12       46.25       56.44     20.97 o 
   5   1  12       32.87       67.42     22.02 o 
   2   2  12      101.05      120.52     27.35 o 
   3   2  12       71.63      108.67     25.80 o 
   4   2  12        0.22        4.40     13.65 o 
   5   2  12       16.05       28.59     17.24 o 
   6   2  12      127.36      154.70     27.73 o 
   2   3  12        7.08       14.58     15.57 o 
   3   3  12       18.39       19.29     17.37 o 
   4   3  12      190.66      190.05     31.26 o 
   5   3  12       19.22       12.65     15.13 o 
   6   3  12       47.07       36.60     17.74 o 
   3   4  12       37.88       48.82     20.28 o 
   4   4  12       35.03       41.62     18.92 o 
   5   4  12        0.58       13.58     15.63 o 
                                                 
